# Supplementary material for: Temporal Correlation Mechanisms and Their Role in Feature Selection: A Single-Unit Study in Primate Somatosensory Cortex
Source: PLoS Biol. 2014 Nov 25;12(11):e1002004. doi: 10.1371/journal.pbio.1002004 (PMC4244037; doi:10.1371/journal.pbio.1002004)
Supplement: Data S1 — Spreadsheet document containing the data illustrated in Figures 2 to 7 in the main manuscript. The data from each figure are organized in separate worksheets. The labels for each condition are displayed on the top rows in each worksheet. The data points for each condition are arranged across rows. (XLSX) [file pbio.1002004.s007.xlsx]

## Sheet: Figure_2
Firing Rates Neuron 1										Firing Rates Neuron 2										Feature Attention Index (FAI)
Attend Orientation	Attend Frequency	Attend Visual	Orientation Tuning X	Orientation Tuning Y	Orientation Tuning STD Error	Frequency Tuning X	Frequency Tuning Y	Frequency Tuning STD Error		Attend Orientation	Attend Frequency	Attend Visual	Orientation Tuning X	Orientation Tuning Y	Orientation Tuning STD Error	Frequency Tuning X	Frequency Tuning Y	Frequency Tuning STD Error		Feature selective Cells	Non-Feature selective Cells
9.02333	10.1704	8.65078	0	17.7058	2.65393	10	16.2865	0.66757		3.93102	4.74442	3.18549	0	22.4542	3.38376	10	23.5496	0.987059		-0.0328552	0.0108773
8.88448	10.0256	8.45808	22.5	22.3938	1.53671	20	16.003	0.612052		3.99029	4.76461	3.16508	22.5	22.7127	2.42777	20	15.9901	0.738313		0.0267579	0.040061
8.72846	9.92542	8.26595	45	28.7593	2.46725	40	16.4013	0.715015		3.99507	4.81047	3.15743	45	23.4596	2.59398	40	18.1418	1.09765		0.0872211	0.0380239
8.58686	9.83529	8.08213	67.5	23.7534	2.01169	60	15.972	0.766315		3.98769	4.90227	3.15783	67.5	21.7437	3.65431	60	17.0974	0.88824		-0.0135424	-0.0619421
8.44136	9.71538	7.90942	90	20.1013	1.83536	80	16.3025	0.789643		3.97487	5.01696	3.13578	90	20.9544	3.35749	80	17.7502	0.781734		-0.0249217	-0.0476809
8.2812	9.60228	7.79373	112.5	20.3364	1.60769	100	15.8036	0.741434		3.95776	5.11663	3.12893	112.5	24.6781	2.37005	100	17.7179	1.03937		-0.0441767	0.0190191
8.09951	9.51842	7.73932	135	26.3254	1.45167					3.9387	5.20063	3.10357	135	21.4719	2.19599					0.0445779	-0.00336086
7.93173	9.45626	7.72713	157.5	16.4115	2.23337					3.92015	5.24445	3.06767	157.5	23.5143	3.94263					-0.121779	0.0997988
7.77774	9.41013	7.74299								3.90014	5.29301	3.02669								-0.22991	0.000238578
7.62241	9.3127	7.75366								3.88147	5.34167	2.95592								0.12035	-0.00226373
7.52817	9.18873	7.71813								3.81672	5.38833	2.86947								-0.0524656	0.02379
7.47716	9.05187	7.59332								3.72724	5.40933	2.75082								0.073563	-0.00826446
7.43666	8.93614	7.48196								3.64989	5.45866	2.61411								0.164824	0.00024524
7.42303	8.8583	7.40332								3.58273	5.49505	2.4739								0.202627	0.00931677
7.44316	8.80753	7.37019								3.52482	5.52088	2.33543								0.11566	-0.0066945
7.50386	8.81796	7.38718								3.49808	5.53778	2.23313								0.0234145	0.0119107
7.62362	8.88737	7.47569								3.4691	5.51946	2.15901								-0.0604758	0.0704106
7.79374	9.03117	7.58511								3.44088	5.45002	2.10368								0.00103154	0.0506343
7.98895	9.19665	7.74295								3.41176	5.35389	2.09169								0.0682241	0.0781114
8.17415	9.36889	7.9232								3.40765	5.21346	2.10625								0.0506884	-0.0186003
8.3051	9.47517	8.11263								3.4194	5.0512	2.13769								0.0421695	0.0606563
8.39964	9.51389	8.30082								3.4406	4.85233	2.15006								-0.038142	-0.0312236
8.46772	9.5305	8.50064								3.46682	4.60912	2.14994								-0.0158796	-0.0863815
8.57107	9.49066	8.69947								3.51801	4.34964	2.17149								0.107541	0.0189873
8.67395	9.43922	8.9311								3.55882	4.05902	2.23432								-0.0252741	0.0239651
8.78999	9.40157	9.19366								3.59211	3.76213	2.31951								0.00763359	-0.0661366
8.89023	9.37481	9.44448								3.64125	3.4739	2.38677								0.138268	-0.00785787
8.97688	9.31566	9.69833								3.69896	3.20333	2.46826								0.184093	0.00686499
9.03144	9.23485	9.96434								3.80544	2.98633	2.55522								0.0330419	0.0108773
9.10297	9.16771	10.2044								3.96279	2.81002	2.66912								-0.0411703	0.040061
9.18171	9.1122	10.4194								4.14301	2.69622	2.79595								0.0518576	0.0380239
9.20666	9.14813	10.6091								4.3325	2.62736	2.9255								0.0774775	-0.0619421
9.17714	9.26307	10.7747								4.51741	2.58839	3.05126								-0.159992	-0.0476809
9.09763	9.40269	10.8766								4.6694	2.54094	3.17046								0.0574366	0.0190191
8.99032	9.52869	10.9533								4.79428	2.49137	3.27847								-0.0386405	-0.00336086
8.87033	9.66162	10.9907								4.87393	2.44168	3.37689								0.00431764	-0.199799
8.76454	9.75184	10.9815								4.89893	2.42503	3.43592								0.0267629	0.000238578
8.65433	9.79041	10.902								4.93444	2.42769	3.46775								-0.0490916	-0.00226373
8.52838	9.75544	10.7617								4.97503	2.44325	3.4823								-0.00659755	-0.32379
8.39511	9.65286	10.5695								4.99603	2.46625	3.45621								0.182319	-0.00826446
8.30135	9.53328	10.3958								4.9795	2.49294	3.40687								0.0410324	0.000101315
8.23711	9.38621	10.2574								4.96215	2.54941	3.34419								0.0278226	0.00931677
8.21117	9.22794	10.1273								4.94572	2.62429	3.27579								0.0945046	-0.0066945
8.22855	9.04898	10.0702								4.90764	2.70661	3.20671								0.043299	0.0119107
8.21703	8.88396	10.0611								4.83373	2.79012	3.11065								-0.004329	0.0704106
8.18695	8.73512	10.0397								4.74214	2.87203	2.97427								0.104331	0.0506343
8.14689	8.62272	9.9929								4.66556	2.94976	2.8184								-0.042753	0.0781114
8.10284	8.54009	9.90897								4.57871	3.02065	2.6841								0.242005	-0.0186003
8.07728	8.50003	9.76496								4.48819	3.08545	2.54157								0.00192207	-0.0606563
8.06533	8.46988	9.58937								4.35405	3.11296	2.39991								0.171796	-0.0312236
8.04291	8.44614	9.42226								4.17532	3.11713	2.23763								0.125784	-0.0863815
8.07002	8.42593	9.28754								3.97621	3.10677	2.06843								0.141997	0.0189873
8.1248	8.32699	9.17948								3.79477	3.08682	1.90091								-0.0421101	0.0239651
8.21544	8.1597	9.13268								3.6796	3.09274	1.74129								0.305166	-0.0661366
8.32341	7.95644	9.14753								3.61016	3.11371	1.59425								0.134378	-0.00785787
8.45736	7.76093	9.16026								3.57143	3.17303	1.4625								-0.0890539	0.00686499
8.60134	7.53821	9.21128								3.57721	3.25389	1.3439								-0.113803	0.122452
8.72788	7.32762	9.30476								3.63174	3.34362	1.23945								0.463165	-0.098792
8.85444	7.13272	9.46403								3.66915	3.43602	1.1755								-0.0427652	0.0521177
9.01353	6.93553	9.67798								3.69494	3.52496	1.14054								0.141944	-0.0516319
9.17013	6.74187	9.89632								3.71235	3.60888	1.12522								0.40383	-0.0426338
9.2808	6.56036	10.0873								3.74669	3.68608	1.12289								0.369368	-0.0195912
9.35817	6.39568	10.2756								3.76819	3.78682	1.12879								-0.0305477	-0.053708
9.41079	6.29082	10.452								3.78003	3.89714	1.1396								-0.028416	-0.0595264
9.46405	6.24746	10.5526								3.78623	4.00877	1.15304								-0.0861161	0.0168453
9.55147	6.24685	10.5807								3.78887	4.11528	1.1687								0.0941251	0.0814645
9.65792	6.25161	10.584								3.78659	4.21498	1.18422								-0.0697786	-0.0438954
9.75358	6.23955	10.6129								3.7598	4.30618	1.22734								0.0530421	-0.153085
9.83784	6.19598	10.7192								3.71971	4.38818	1.28708								0.147347	-0.247668
9.87313	6.11197	10.8673								3.67322	4.46093	1.35384								0.0045226	0.134428
9.85896	6.04973	11.0565								3.62303	4.5534	1.45051								0.302417	-0.119539
9.85039	5.9821	11.3482								3.5963	4.62541	1.56183								-0.121525	-0.06521
9.82713	5.95689	11.6471								3.58634	4.68153	1.67762								0.011455	0.04993
9.81684	5.93681	11.9396								3.58754	4.75513	1.79245								-0.0384804	0.0908945
9.81342	5.94248	12.1967								3.54914	4.80675	1.93042								0.0503597	0.0355194
9.81445	5.98425	12.3785								3.53245	4.84239	2.07618								0.207424	-0.0684895
9.79985	6.06856	12.5056								3.53172	4.86651	2.21949								0.273984	0.0857366
9.75694	6.17512	12.5524								3.5174	4.88237	2.35721								0.0453325	0.149352
9.68027	6.27157	12.5457								3.49702	4.86379	2.4847								0.0644087	0.158301
9.56805	6.39902	12.463								3.51909	4.85328	2.57317								0.0101334	-0.03674
9.4355	6.5405	12.3362								3.56613	4.84828	2.63256								-0.0376683	-0.101008
9.33428	6.68819	12.2084								3.6259	4.84696	2.69953								0.192203	-0.149824
9.27464	6.83177	12.063								3.68997	4.87659	2.79675								0.0189779	0.0484895
9.24417	6.98708	11.8715								3.77835	4.89549	2.90882								0.476836	0.0150201
9.21416	7.10022	11.7032								3.90115	4.93545	3.02544								-0.15201	0.0172622
9.1679	7.16344	11.5535								4.0394	4.98785	3.13997								-0.0228103	-0.0424339
9.11414	7.19052	11.4224								4.20417	5.10544	3.27667								0.139714	-0.0832477
9.09343	7.27858	11.3074								4.40408	5.25893	3.42032								0.166394	0.0796154
9.11177	7.42304	11.2079								4.61612	5.42842	3.53477								0.0040997	-0.105952
9.1557	7.6592	11.0821								4.82678	5.60075	3.5977									-0.100009
9.29146	7.91049	10.9661								5.0267	5.76755	3.62566									0.0863883
9.48437	8.18727	10.8182								5.21305	5.92259	3.60217									-0.0550279
9.73232	8.52411	10.6363								5.35933	6.0646	3.5474									-0.17599
10.0908	8.95739	10.485								5.4743	6.19241	3.47535									0.103774
10.6081	9.52906	10.4207								5.54181	6.30589	3.42385									-0.0180025
11.2686	10.2004	10.4746								5.59963	6.46521	3.35909
12.0354	10.9232	10.7035								5.604	6.64649	3.28761
12.8587	11.6631	11.0936								5.64274	6.83387	3.24416									\
13.7873	12.4207	11.6534								5.74724	7.01712	3.24847
14.7629	13.1743	12.3159								5.91148	7.21861	3.2814
15.7678	13.8724	13.1368								6.08234	7.51455	3.44512
16.7965	14.5996	14.0474								6.25083	7.91587	3.76892
17.7996	15.3926	15.0159								6.43359	8.45448	4.17938
18.8298	16.2474	16.0846								6.59649	9.05845	4.59727
19.8952	17.1215	17.2342								6.75968	9.82594	5.08798
21.0439	17.9898	18.4054								6.98632	10.7528	5.68856
22.2608	18.9138	19.6255								7.33576	11.8	6.36089
23.639	19.8897	20.8855								7.81548	12.8495	7.0497
25.2093	20.8278	22.1397								8.35466	13.9732	7.7491
26.8971	21.7763	23.3357								8.90968	15.1263	8.45293
28.6682	22.647	24.5269								9.49692	16.2788	9.15688
30.4641	23.4836	25.7286								10.1253	17.4107	9.85909
32.2166	24.2511	26.9701								10.7519	18.5135	10.5596
33.8477	24.9831	28.2643								11.3735	19.6386	11.2577
35.3336	25.6614	29.6211								11.9663	20.7607	11.9247
36.7061	26.2383	31.0013								12.5149	21.9203	12.5427
37.9684	26.7815	32.3585								13.0124	23.0561	13.1613
39.0463	27.3586	33.5811								13.4573	24.1585	13.7835
40.0462	27.9881	34.6483								13.8276	25.2529	14.4102
40.9126	28.6247	35.6124								14.1352	26.2958	15.069
41.6988	29.2776	36.5148								14.4364	27.2323	15.721
42.4639	29.9489	37.2357								14.7447	27.973	16.2837
43.1598	30.6211	37.8099								15.0436	28.5594	16.7096
43.8639	31.2638	38.2873								15.3019	28.9646	17.0024
44.5647	31.8238	38.7039								15.5451	29.2067	17.2295
45.2338	32.4234	39								15.7482	29.189	17.3483
45.8757	33.0604	39.3127								15.8445	28.9496	17.3363
46.4906	33.6165	39.6003								15.7783	28.5514	17.2141
46.9406	34.0793	39.9032								15.5218	28.0396	17.0006
47.1637	34.4656	40.2194								15.1355	27.3861	16.7343
47.2967	34.7064	40.5542								14.7523	26.6717	16.4745
47.3688	34.8647	40.8231								14.3405	25.9478	16.2041
47.3756	35.0029	41.0362								13.907	25.2512	15.9113
47.3412	35.1427	41.2476								13.4996	24.5954	15.5843
47.3008	35.2391	41.3459								13.1007	23.9044	15.2205
47.197	35.2244	41.2831								12.7226	23.1615	14.8505
46.9497	35.1414	41.0596								12.3964	22.3012	14.4649
46.5599	34.9259	40.7249								12.0959	21.3683	14.0564
46.1821	34.5371	40.3562								11.8242	20.4618	13.6221
45.8056	34.0219	40.041								11.5573	19.5204	13.1616
45.4237	33.4098	39.7101								11.2585	18.6267	12.6189
45.0792	32.8004	39.3613								10.862	17.8602	12.0473
44.7316	32.1793	38.9943								10.443	17.2031	11.4532
44.3549	31.4828	38.5891								10.0285	16.5846	10.8712
43.8915	30.7319	38.1362								9.65728	15.9839	10.4064
43.2697	29.956	37.6108								9.30602	15.4227	10.0042
42.5574	29.1006	37.086								8.95926	14.9088	9.63061
41.71	28.2314	36.4372								8.63096	14.3852	9.26214
40.7766	27.4115	35.6941								8.3504	13.8498	8.91112
39.8467	26.6175	34.8605								8.10981	13.331	8.58766
38.9571	25.8347	33.9486								7.95083	12.8174	8.29752
38.0299	25.0735	32.9815								7.78169	12.2963	7.98445
37.0732	24.397	31.999								7.63722	11.7951	7.69804
36.0574	23.8038	30.986								7.48979	11.3568	7.46682
35.0484	23.2248	29.9375								7.32546	10.9519	7.28319
34.0649	22.643	28.8635								7.15959	10.5829	7.19444
33.0976	22.0885	27.8231								7.02434	10.2515	7.16835
32.1251	21.5156	26.8039								6.89199	9.98775	7.18295
31.2117	20.974	25.7584								6.83397	9.75062	7.19322
30.2856	20.4782	24.7197								6.82154	9.47782	7.22755
29.3101	19.9716	23.6493								6.81925	9.22404	7.24917
28.3458	19.4979	22.5817								6.82296	8.96316	7.2622
27.3462	19.0079	21.5594								6.82863	8.67907	7.26956
26.3038	18.5307	20.6561								6.76814	8.36629	7.24499
25.3441	18.1602	19.8658								6.66803	8.04848	7.20057
24.4793	17.8699	19.2009								6.52345	7.7738	7.09005
23.8341	17.6843	18.6208								6.35877	7.53538	6.9714
23.328	17.5733	18.1587								6.21069	7.29786	6.85295
22.934	17.455	17.8091								6.0573	7.10535	6.73994
22.6065	17.3566	17.5493								5.90825	6.94528	6.66606
22.2505	17.2913	17.335								5.79348	6.81083	6.61723
21.8319	17.2331	17.1794								5.67841	6.69999	6.55899
21.3716	17.1845	17.0473								5.59166	6.64088	6.49645
20.8654	17.0661	16.9361								5.50248	6.5863	6.40208
20.3337	16.8895	16.8855								5.44014	6.47632	6.29551
19.8262	16.7445	16.8724								5.3975	6.36608	6.21444
19.3384	16.6799	16.9107								5.36831	6.26278	6.12474
18.9235	16.6486	16.9559								5.32494	6.16759	6.03255
18.6111	16.6416	16.9841								5.29815	6.05079	5.94272
18.3355	16.6314	17.0009								5.21225	5.95643	5.85818
18.1403	16.6193	16.9889								5.09712	5.88042	5.81118
18.0023	16.6043	16.9797								4.96552	5.78843	5.78683
17.8667	16.6275	16.9538								4.85372	5.6891	5.77743
17.7358	16.657	16.8982								4.75931	5.5617	5.80703
17.6143	16.6889	16.8469								4.67911	5.42119	5.85751
17.5048	16.6433	16.7785								4.6103	5.30822	5.89236
17.4295	16.5534	16.6831								4.55317	5.18631	5.88758
17.3347	16.3987	16.6393								4.5023	5.06608	5.83097
17.2564	16.2105	16.6281								4.43671	4.95351	5.74223
17.2132	16.0308	16.6197								4.36559	4.81767	5.66747
17.1913	15.8806	16.5909								4.31625	4.67512	5.57544
17.1871	15.7581	16.529								4.28266	4.5347	5.47648
17.2355	15.6757	16.4265								4.26316	4.43169	5.37853
17.3517	15.6379	16.3459								4.22828	4.35559	5.31283
17.5488	15.6319	16.3023								4.18618	4.3282	5.30079
17.804	15.6256	16.2228								4.11769	4.33343	5.29168
18.048	15.5631	16.0594								4.03463	4.30048	5.25732
18.2533	15.4129	15.8507								3.97052	4.24286	5.18023
18.3645	15.1926	15.6232								3.94324	4.17313	5.07849
18.4146	14.9564	15.3943								3.93928	4.12857	4.96646
18.4242	14.7026	15.2352								3.95175	4.07188	4.85389
18.4071	14.4289	15.149								3.97236	4.00878	4.6882
18.3956	14.1573	15.1116								3.99883	3.97627	4.52573
18.3876	13.8397	15.0837								4.00329	3.96584	4.37129
18.3808	13.5037	15.0435								3.99447	3.96664	4.19895
18.3764	13.1699	14.9548								3.97768	3.97537	4.02473
18.2887	12.9308	14.8617								3.95755	3.95889	3.85583
18.1521	12.7222	14.7285								3.93455	3.92851	3.69745
17.9729	12.5807	14.5125								3.93713	3.88857	3.55239
17.7509	12.4485	14.2131								3.95354	3.84526	3.42067
17.4508	12.3085	13.8934								3.97792	3.80287	3.27545
17.116	12.0915	13.5551								3.95949	3.79176	3.12792
16.7932	11.7993	13.2407								3.89276	3.80195	2.98405
16.4708	11.4715	12.9946								3.79857	3.79433	2.84945
16.1418	11.1195	12.8034								3.69117	3.74483	2.69919
15.8424	10.7839	12.6757								3.60297	3.6435	2.51742
15.5765	10.4744	12.59								3.53054	3.51305	2.32388
15.3409	10.2697	12.578								3.49494	3.39967	2.1303
15.1133	10.1387	12.6343								3.46032	3.30303	1.94376
14.9425	10.0592	12.7312								3.40391	3.22007	1.77157
14.8351	10.016	12.8705								3.31401	3.11939	1.61481
14.7498	10.0349	12.9891								3.20693	3.01066	1.50272
14.6401	10.1873	13.1082								3.09455	2.93223	1.42226
14.5194	10.4367	13.202								2.98291	2.8451	1.33641
14.3973	10.7754	13.2793								2.87739	2.75714	1.25285
14.3233	11.1574	13.3436								2.7795	2.67479	1.17456
14.3234	11.5318	13.4574								2.6896	2.59764	1.10317
14.3719	11.789	13.6184								2.6083	2.52701	1.0666
14.4468	11.9986	13.8437								2.53656	2.49208	1.05342
14.473	12.1135	14.1181								2.45093	2.48314	1.05547
14.4883	12.1643	14.4127								2.36021	2.51977	1.06928
14.5366	12.1722	14.7082								2.27016	2.58222	1.08699
14.6041	12.1743	14.9924								2.2082	2.62931	1.10726
14.6602	12.19	15.3203								2.18871	2.66477	1.15777
14.7067	12.2136	15.6418								2.19668	2.72125	1.22423
14.7487	12.2763	15.9227								2.22153	2.78972	1.29787
14.7213	12.403	16.1478								2.25592	2.86189	1.40122
14.6732	12.6382	16.3504								2.31682	2.93331	1.54717
14.635	12.8577	16.5093								2.39246	2.97143	1.71364
14.6066	13.0576	16.6734								2.52001	2.98704	1.88706
14.6042	13.2968	16.8355								2.67654	2.98667	2.05661
14.5554	13.5877	16.967								2.84413	2.9772	2.21654
14.481	13.8977	17.0728								3.01084	2.96365	2.33531
14.4146	14.1115	17.0967								3.16993	2.9484	2.42438
14.3546	14.2547	17.0466								3.31655	2.93302	2.49133
14.3638	14.3098	16.9737								3.44984	2.94712	2.56902
14.416	14.2851	16.8671								3.59111	2.97789	2.65017
14.4525	14.252	16.7443								3.75596	3.01872	2.73004
14.5786	14.2533	16.6172								3.95175	3.06414	2.77737
14.6939	14.2953	16.4919								4.15886	3.14153	2.80229
14.8198	14.3594	16.313								4.36357	3.26457	2.81095
14.9687	14.432	16.1059								4.58103	3.38001	2.80992
15.083	14.5472	15.8914								4.79725	3.4879	2.80401
15.1502	14.7215	15.7015								4.98059	3.58556	2.79441
15.1832	14.9076	15.4519								5.11261	3.67267	2.75457
15.1931	15.0748	15.2145								5.20684	3.71965	2.69745
15.2099	15.2072	15.0167								5.27338	3.73947	2.63078
15.2924	15.3269	14.8511								5.31973	3.74021	2.53346
15.4358	15.3604	14.6923								5.35238	3.7895	2.42107
15.5672	15.3368	14.5452								5.35143	3.89574	2.33233
15.7672	15.2783	14.3075								5.28358	4.06392	2.26219
15.9617	15.1806	14.0648								5.17574	4.26501	2.20668
16.1659	15.0239	13.8266								5.11595	4.4773	2.16156
16.4289	14.8376	13.5834								5.08954	4.68638	2.15407
16.6971	14.6772	13.3476								5.08517	4.85569	2.17051
16.9596	14.5203	13.1473								5.09481	5.02269	2.2001
17.1839	14.4088	13.0389								5.11191	5.18116	2.23641
17.354	14.374	13.015								5.15658	5.32875	2.27625
17.4627	14.4247	12.9803								5.19186	5.46236	2.31663
17.4655	14.4864	12.9208								5.19823	5.61133	2.35562
17.4462	14.5525	12.8282								5.18621	5.70399	2.39209
17.3914	14.6389	12.7598								5.16317	5.7276	2.42659
17.2743	14.7573	12.7329								5.11126	5.7069	2.45751
17.2066	14.8496	12.7321								5.04345	5.68911	2.48488
17.1908	14.8849	12.7461								4.96855	5.73231	2.5077
17.2309	14.8826	12.8328								4.89146	5.84266	2.52758
17.2853	14.8929	12.8983								4.7931	6.02025	2.54478
17.2996	14.8912	12.927								4.68535	6.23246	2.5607
17.273	14.825	12.8896								4.577	6.45618	2.57429
17.1986	14.7027	12.8358								4.44993	6.6177	2.55749
17.0972	14.5503	12.772								4.31559	6.70567	2.49401
16.9026	14.365	12.7256								4.20603	6.77269	2.43228
16.6575	14.1281	12.6286								4.1405	6.82372	2.37428
16.3905	13.8901	12.5289								4.03682	6.86257	2.32223
16.0797	13.6617	12.4484								3.9129	6.92314	2.2469
15.7745	13.4874	12.4044								3.78155	7.02367	2.16017
15.4631	13.3722	12.4068								3.65111	7.14499	2.07113
15.1415	13.2835	12.3765								3.52678	7.30159	1.95519
14.8501	13.1937	12.3056								3.36663	7.4743	1.82617
14.5854	13.0497	12.2372								3.2149	7.70911	1.69527
14.3116	12.8785	12.1475								3.07347	7.97381	1.59711
13.9674	12.6959	12.0289								2.94172	8.24604	1.52363
13.6455	12.4566	11.8563								2.82373	8.51143	1.4676
13.3698	12.1941	11.6148								2.71939	8.76248	1.42576
13.0517	11.9302	11.298								2.67388	8.96195	1.3946
12.7166	11.6763	10.9663								2.6672	9.09171	1.39979
12.3625	11.439	10.5779								2.68422	9.20206	1.4559
12.0091	11.2044	10.1736								2.71702	9.26576	1.54156
11.6526	10.9864	9.77542								2.78147	9.29627	1.67046
11.2645	10.8305	9.3982								2.83941	9.33784	1.821
10.8335	10.7617	9.02697								2.8908	9.38395	2.00707
10.4318	10.794	8.69649								2.93683	9.43004	2.20752
10.0613	10.9538	8.44788								2.95392	9.41332	2.40849
9.70694	11.1871	8.28198								2.95214	9.35642	2.60125
9.37528	11.4592	8.23491								2.93859	9.27736	2.78069
9.05269	11.7462	8.248								2.94211	9.18747	2.94416
8.72985	11.9559	8.318								2.97839	9.0657	3.09068
8.41794	12.0717	8.40094								3.03368	8.89929	3.22036
8.14245	12.1247	8.46553								3.09948	8.68457	3.33511
7.85935	12.1163	8.51652								3.16837	8.44802	3.46427
7.58685	12.0514	8.53515								3.21242	8.1759	3.59495
7.33011	11.9969	8.53586								3.2388	7.8641	3.69358
7.12685	11.8945	8.54337								3.25647	7.54067	3.76791
6.91384	11.8248	8.55462								3.26581	7.22245	3.82502
6.6835	11.7559	8.58835								3.26954	6.9207	3.89636
6.45338	11.6909	8.69702								3.22374	6.64301	4.05863
6.19657	11.6116	8.87205								3.14881	6.39097	4.24384
5.9326	11.5478	9.08021								3.06067	6.16663	4.46304
5.69431	11.4775	9.31964								2.98856	6.0562	4.69427
5.53886	11.404	9.57								2.90734	6.02372	4.89373
5.49672	11.2711	9.81681								2.82386	6.01168	5.09402
5.56289	11.0635	10.0936								2.74251	6.01298	5.25799
5.67559	10.775	10.3779								2.66593	6.05239	5.39223
5.8714	10.3851	10.6344								2.61667	6.11525	5.47379
6.10876	9.96903	10.8396								2.58804	6.19043	5.54604
6.36284	9.53324	10.9238								2.57356	6.26803	5.60911
6.63445	9.08338	10.9684								2.54564	6.31616	5.66462
6.92466	8.66416	10.9445								2.48662	6.37267	5.71189
7.27029	8.30129	10.8579								2.43516	6.43082	5.75284
7.5996	7.96769	10.7365								2.38992	6.48845	5.78696
7.92048	7.7293	10.5969								2.37344	6.57313	5.78787
8.22357	7.62257	10.4508								2.39954	6.64378	5.79625
8.54017	7.62591	10.3073								2.47346	6.73061	5.80897
8.88801	7.71917	10.1487								2.59715	6.82391	5.82387
9.2598	7.90693	9.99019								2.76882	6.94712	5.8395
9.63102	8.12836	9.85779								2.98597	7.11488	5.85493
10.004	8.38167	9.70722								3.22315	7.33356	5.78455
10.3982	8.66397	9.53102								3.46282	7.54538	5.66335
10.8094	8.97435	9.36641								3.69388	7.68337	5.4576
11.2312	9.33146	9.25855								3.88775	7.68097	5.20841
11.6048	9.70037	9.16938								4.04936	7.62074	4.94372
11.8965	10.0833	9.1157								4.20681	7.52589	4.67967
12.1061	10.5212	9.08718								4.35497	7.41336	4.42722
12.3108	10.9973	9.07482								4.49102	7.26469	4.21994
12.4479	11.4767	9.05039								4.59264	7.09968	4.04721
12.5567	11.9806	9.04132								4.7128	6.93141	3.90724
12.642	12.4981	9.06375								4.86241	6.76825	3.79172
12.7266	13.0668	9.14576								5.02322	6.61157	3.69732
12.8607	13.6638	9.2623								5.20878	6.43856	3.62131
12.9828	14.2769	9.39555								5.37837	6.26384	3.55804
13.1107	14.9369	9.55275								5.53074	6.12437	3.50746
13.2388	15.5566	9.74041								5.64292	5.9819	3.46612
13.3771	16.063	9.96087								5.70128	5.87431	3.40513
13.4809	16.453	10.276								5.70119	5.76336	3.33239
13.5954	16.776	10.7233								5.66445	5.65501	3.25624
13.7111	17.0434	11.2717								5.5843	5.52427	3.18117
13.8407	17.2842	11.8425								5.45761	5.41274	3.08164
14.027	17.54	12.4235								5.30549	5.28908	2.97098
14.2627	17.7748	12.9647								5.14457	5.19288	2.85805
14.4989	18.0042	13.4997								4.98404	5.11677	2.74962
14.7445	18.22	13.9873								4.83033	5.05861	2.64661
15.0024	18.4191	14.4453								4.6872	4.98225	2.55222
15.3302	18.5991	14.8661								4.53362	4.92842	2.43892
15.7803	18.7164	15.2243								4.40271	4.88982	2.37524
16.2518	18.8125	15.5272								4.29134	4.8621	2.31704
16.7343	18.9108	15.8265								4.19766	4.84208	2.2682
17.2023	18.9641	16.1313								4.05026	4.82988	2.19634
17.6601	19.0077	16.4043								3.8525	4.8246	2.11539
18.092	18.9791	16.5822								3.67834	4.85549	2.03044
18.4361	18.8869	16.7367								3.50274	4.90379	1.94659
18.6927	18.7156	16.8685								3.33275	4.96188	1.86698
18.9197	18.4581	16.9603								3.17419	4.99382	1.79341
19.1343	18.1795	17.0648								3.05247	5.00923	1.75393
19.3358	17.9844	17.1528								2.95993	4.98289	1.73839
19.5733	17.8481	17.1836								2.90999	4.93147	1.76685
19.7871	17.755	17.0937								2.86642	4.86652	1.8217
19.9762	17.67	16.9101								2.82941	4.79584	1.89077
20.1218	17.6157	16.6768								2.79715	4.66615	1.99417
20.1635	17.5408	16.4015								2.77088	4.50403	2.11471
20.0813	17.4962	16.0897								2.74876	4.29744	2.24088
19.9255	17.4552	15.789								2.73112	4.07386	2.36524
19.6925	17.4405	15.5077								2.71727	3.84697	2.48432
19.4048	17.5049	15.2478								2.7066	3.62977	2.59417
19.0372	17.6146	15.0116								2.69768	3.39713	2.72192
18.5627	17.7488	14.7803								2.66823	3.16588	2.79879
18.0404	17.8498	14.5848								2.62739	2.9432	2.84164
17.5088	17.9245	14.3769								2.58043	2.73746	2.86047
16.9948	17.9817	14.1508								2.53162	2.54895	2.89177
16.4966	17.982	13.9621								2.50666	2.38016	2.92957
15.9913	17.9472	13.7862								2.45185	2.2309	2.99819
15.5397	17.8919	13.5827								2.40358	2.10142	3.08321
15.1384	17.8471	13.3919								2.36239	1.98773	3.20441
14.7658	17.8125	13.218								2.34868	1.88966	3.33997
14.3947	17.8046	12.9991								2.33055	1.83537	3.48169
14.0383	17.7296	12.822								2.33336	1.81084	3.64872
13.6884	17.5968	12.6373								2.32904	1.80601	3.79736
13.3752	17.4103	12.4781								2.31925	1.81374	3.92727
13.1355	17.1803	12.3227								2.30388	1.85762	4.06827
12.9911	16.8895	12.1726								2.31092	1.92322	4.1819
12.9116	16.553	12.0336								2.33103	1.99967	4.27355
12.8742	16.1814	11.9082								2.35846	2.08088	4.37587
12.8468	15.7595	11.711								2.3884	2.16071	4.47938
12.8273	15.2789	11.4377								2.41935	2.26732	4.60846
12.8298	14.7426	11.1502								2.44868	2.38527	4.74696
12.8307	14.194	10.8471								2.47739	2.50534	4.858
12.8296	13.6619	10.5663								2.52671	2.68127	4.97546
12.883	13.2033	10.29								2.58688	2.91699	5.09082
12.9892	12.8125	10.0081								2.65128	3.238	5.22917
13.1424	12.4779	9.77662								2.73854	3.60008	5.37607
13.2985	12.1948	9.56423								2.81349	3.97164	5.5221
13.4695	11.9546	9.39429								2.87756	4.30356	5.66138
13.6057	11.7285	9.29983								2.90915	4.59654	5.81887
13.7341	11.5438	9.23588								2.91904	4.8837	5.9516
13.8169	11.3718	9.21545								2.89289	5.12429	6.09469
13.8836	11.1959	9.22169								2.86749	5.29566	6.23645
13.919	11.0446	9.16344								2.84363	5.44616	6.37137
13.8965	10.8942	9.06677								2.82174	5.607	6.52347
13.8578	10.7945	8.96861								2.82403	5.79732	6.68075
13.7747	10.7506	8.91745								2.84393	5.99804	6.80513
13.6095	10.7435	8.94063								2.87171	6.22659	6.9328
13.4011	10.822	9.02813								2.90394	6.46288	7.08431
13.2302	10.9516	9.21537								2.93667	6.72383	7.24521
13.1278	11.1069	9.48056								2.96996	7.01776	7.40518
13.0532	11.2546	9.88303								3.00055	7.29101	7.52828
12.9999	11.3897	10.3373								3.02979	7.5397	7.62507
12.961	11.5323	10.8235								3.07916	7.79224	7.70037
12.895	11.6738	11.2897								3.11614	7.97565	7.72951
12.7409	11.7886	11.7022								3.14284	8.10885	7.73049
12.5025	11.8814	12.1051								3.16267	8.14527	7.7129
12.1846	11.9567	12.4224								3.17735	8.11947	7.68326
11.8311	11.9977	12.6552								3.23403	8.11536	7.64819
11.4513	12.016	12.8242								3.33758	8.15364	7.58172
11.0887	12.0618	12.9439								3.48905	8.21779	7.49924
10.7353	12.1425	13.05								3.68706	8.29545	7.41138
10.4387	12.3049	13.1622								3.90494	8.37585	7.2935
10.1883	12.4889	13.2752								4.1038	8.45519	7.13434
9.97826	12.6798	13.4256								4.25938	8.49919	6.92655
9.85749	12.8881	13.6116								4.38028	8.49117	6.69795
9.74397	13.1195	13.7725								4.45301	8.42106	6.466
9.6385	13.3555	13.9302								4.49174	8.28638	6.27014
9.54461	13.6063	14.0573								4.48552	8.11602	6.10406
9.51524	13.8542	14.162								4.45066	7.92929	5.93739
9.49287	14.1123	14.2466								4.40025	7.71254	5.7754
9.47396	14.3872	14.3158								4.3406	7.45664	5.62409
9.4961	14.6804	14.3132								4.27839	7.18491	5.48589
9.54397	14.9531	14.2632								4.21721	6.91451	5.36063
9.60407	15.178	14.1847								4.13541	6.68592	5.30636
9.76326	15.3849	14.1323								4.04487	6.49417	5.30004
9.99732	15.5513	14.0773								3.9756	6.30263	5.32206
10.3219	15.6827	14.0025								3.94555	6.12028	5.33228
10.7239	15.7885	13.9583								3.91843	5.9502	5.33554
11.2128	15.8948	13.9778								3.84845	5.73513	5.36265
11.7741	16.0819	14.0121								3.73164	5.47327	5.4047
12.3748	16.3111	14.0165								3.59041	5.19227	5.42513
12.9748	16.493	13.9798								3.416	4.90999	5.43114
13.5319	16.5961	13.8995								3.25275	4.6422	5.429
14.0771	16.6463	13.8371								3.10272	4.39304	5.42096
14.6277	16.7446	13.7446								2.96735	4.19837	5.40957
15.1219	16.89	13.6409								2.84691	4.10391	5.4249
15.5587	16.9965	13.5337								2.73909	4.10371	5.45634
15.9417	17.1155	13.4072								2.64423	4.19305	5.46935
16.3285	17.2777	13.274								2.5613	4.33566	5.44105
16.6659	17.4184	13.0998								2.48914	4.50564	5.38803
17.011	17.5168	12.8654								2.42751	4.68557	5.29458
17.3291	17.5872	12.6039								2.37602	4.86409	5.20836
17.5984	17.6574	12.3555								2.3333	5.03538	5.13061
17.7866	17.7659	12.1264								2.29719	5.19515	5.11727
17.9016	17.9145	11.9215								2.29062	5.28158	5.08822
17.8721	18.0616	11.7382								2.30214	5.31866	5.04939
17.8268	18.2216	11.6195								2.32544	5.32229	5.0353
17.7162	18.3837	11.5872								2.33152	5.3048	5.03846
17.5909	18.5183	11.5897								2.32654	5.30582	5.02309
17.4421	18.6297	11.614								2.31483	5.37833	4.99676
17.2467	18.6375	11.6741								2.2994	5.49168	4.96468
16.9946	18.5604	11.794								2.25937	5.65564	4.93034
16.7546	18.4337	11.9671								2.20653	5.81336	4.89374
16.5653	18.3006	12.1853								2.12428	5.96139	4.88737
16.3811	18.2129	12.383								2.02613	6.09827	4.90023
16.188	18.1145	12.6014								1.96782	6.19162	4.92574
16.0159	17.9927	12.8002								1.96152	6.19409	4.90055
15.8817	17.8814	12.978								1.98927	6.11207	4.87184
15.7588	17.7157	13.1164								2.0367	5.95011	4.84299
15.6117	17.4622	13.2043								2.09376	5.71417	4.84479
15.4747	17.1672	13.319								2.15538	5.44183	4.86484
15.3321	16.8372	13.5291								2.21559	5.15824	4.8955
15.2269	16.4981	13.7668								2.27308	4.90943	4.90317
15.1124	16.1642	13.9524								2.32641	4.69178	4.89609
15.0363	15.8285	14.0753								2.37489	4.53122	4.85058
14.9864	15.4669	14.1537								2.41825	4.4437	4.81211
14.9735	15.1009	14.2017								2.47951	4.40541	4.78083
14.9085	14.7262	14.1862								2.52645	4.40052	4.72733
14.8719	14.3859	14.0917								2.56242	4.4168	4.6613
14.833	14.0812	13.9521								2.61292	4.41585	4.59135
14.7783	13.8533	13.768								2.69331	4.34449	4.49156
14.7346	13.6822	13.5837								2.78903	4.26184	4.4065
14.7557	13.574	13.4079								2.89031	4.17561	4.33199
14.7978	13.5104	13.2448								2.98985	4.09321	4.27129
14.8361	13.4367	13.0757								3.1077	4.01487	4.22009
14.8461	13.2953	12.9501								3.23204	3.94241	4.17587
14.8426	13.076	12.8149								3.31024	3.87671	4.19546
14.7914	12.797	12.7025								3.33256	3.81682	4.25537
14.7138	12.4707	12.6293								3.31889	3.76162	4.30883
14.6423	12.132	12.5621								3.30616	3.74334	4.35596
14.5596	11.8191	12.5422								3.2955	3.7776	4.36878
14.4525	11.5141	12.4906								3.28587	3.84548	4.35955
14.2789	11.2682	12.3171								3.27823	3.93064	4.33573
14.0187	11.0687	12.0977								3.27146	4.02303	4.30465
13.7146	10.8887	11.8559								3.26365	4.11723	4.27032
13.3764	10.6861	11.6539								3.25602	4.18028	4.20938
13.0308	10.4764	11.4641								3.22659	4.22048	4.1031
12.6966	10.2744	11.2908								3.18474	4.24494	3.97378
12.3847	10.1074	11.1355								3.18273	4.25879	3.83433
12.043	9.92545	10.9948								3.20579	4.2943	3.72367
11.6616	9.74268	10.8678								3.2436	4.34187	3.63575
11.3062	9.50341	10.7581								3.26612	4.39379	3.56698
10.9665	9.28092	10.6243								3.27809	4.41733	3.48392
10.6115	9.07926	10.4383								3.30588	4.39106	3.39658
10.2265	8.92131	10.2268								3.36533	4.39399	3.30823
9.85663	8.83825	10.0082								3.41825	4.41604	3.19553
9.57059	8.82757	9.75463								3.46647	4.44912	3.07349
9.34477	8.86123	9.55266								3.53192	4.51755	2.89322
9.18714	8.92192	9.39036								3.62739	4.60644	2.71243
9.06074	8.97423	9.23985								3.73742	4.7059	2.56847
8.97637	9.02036	9.12245								3.82967	4.77491	2.45169
8.92025	9.03878	8.96898								3.9298	4.793	2.35778
8.88668	9.06071	8.82021								4.03062	4.77839	2.2822
8.88724	9.04355	8.70238								4.14959	4.74389	2.22133
8.94612	9.00388	8.62743								4.29852	4.69839	2.17225
9.07528	8.99361	8.58553								4.46179	4.64791	2.13036
9.22613	9.02281	8.52236								4.64957	4.62628	2.09649
9.40145	9.11781	8.53162								4.84404	4.59383	2.07024
9.58392	9.22834	8.56656								5.03354	4.58458	2.04901
9.74606	9.32205	8.63463								5.16671	4.58998	2.03297
9.88875	9.44479	8.70356								5.25893	4.57544	2.02001
10.0516	9.62026	8.81407								5.29861	4.57882	2.00953
10.184	9.84368	8.96273								5.30367	4.59331	2.00104
10.29	10.0465	9.12965								5.2868	4.61414	1.99416
10.3573	10.2708	9.29925								5.23397	4.63927	2.01807
10.4153	10.4979	9.46546								5.16176	4.6353	2.08891
10.4833	10.6961	9.62185								5.07976	4.61326	2.18528
10.4997	10.8878	9.78627								4.99323	4.58082	2.29359
10.5035	11.0698	9.9071								4.88603	4.51221	2.40362
10.4808	11.2366	9.99547								4.74747	4.42474	2.48261
10.4765	11.4315	10.1014								4.59606	4.32916	2.51044
10.4674	11.632	10.2363								4.44232	4.23376	2.50615
10.4751	11.8289	10.4049								4.2927	4.17263	2.48103
10.53	12.0143	10.5655								4.15179	4.13224	2.44391
10.6103	12.2256	10.6932								4.00104	4.13823	2.402
10.6832	12.4657	10.7968								3.82687	4.14322	2.35799
10.7499	12.6933	10.8977								3.64447	4.17598	2.34517
10.846	12.9454	10.9947								3.46443	4.19587	2.3779
10.9946	13.1821	11.065								3.29422	4.20685	2.43753
11.1867	13.3983	11.1142								3.11539	4.18317	2.5407
11.3987	13.6355	11.1512								2.93711	4.13905	2.66681
11.6691	13.8533	11.218								2.76744	4.08307	2.80195
11.9641	14.0519	11.2378								2.60944	3.99221	2.93702
12.261	14.271	11.2479								2.46524	3.91315	3.06631
12.5646	14.4918	11.2939								2.35945	3.84485	3.18649
12.8613	14.6207	11.4038								2.28129	3.78497	3.26752
13.1581	14.7064	11.5652								2.20156	3.70524	3.29222
13.388	14.8687	11.7554								2.12423	3.61431	3.28055
13.5851	15.0514	11.9542								2.05354	3.52114	3.24656
13.7528	15.2367	12.1514								1.9886	3.49134	3.20003
13.8935	15.5206	12.3369								1.93097	3.53024	3.14759
13.9771	15.8547	12.4868								1.87965	3.61149	3.09369
14.0386	16.1874	12.5671								1.83446	3.71584	3.04115
14.1211	16.5232	12.6002								1.77305	3.80044	2.99054
14.1569	16.8689	12.6649								1.70335	3.87028	2.94302
14.1984	17.1861	12.7466								1.63143	3.89716	2.92865
14.263	17.4915	12.8554								1.56115	3.92578	2.93569
14.3368	17.756	12.9583								1.49583	3.95549	2.92752
14.4146	17.9417	13.1141								1.4366	3.9837	2.88295
14.4712	18.0894	13.2324								1.38301	4.00978	2.81774
14.5323	18.2714	13.3434								1.33522	4.03341	2.71314
14.6291	18.4041	13.4866								1.2931	4.05329	2.58827
14.6881	18.5212	13.6037								1.27925	4.10071	2.42765
14.7036	18.5799	13.7205								1.28465	4.16218	2.25143
14.6737	18.5788	13.7691								1.30211	4.23197	2.0729
14.5974	18.5628	13.7303								1.30277	4.33171	1.89934
14.4939	18.62	13.6391								1.29285	4.44812	1.76434
14.359	18.7437	13.4988								1.27673	4.56914	1.6601
14.2105	18.8192	13.3539								1.25834	4.68911	1.60678
14.0787	18.8385	13.1915								1.26152	4.80243	1.58852
13.9607	18.8239	13.0024								1.30102	4.84713	1.59301
13.8765	18.7459	12.8084								1.36162	4.81831	1.61159
13.8538	18.6297	12.6169								1.43288	4.74248	1.63821
13.8882	18.4959	12.4964								1.50687	4.6413	1.66874
13.9393	18.36	12.4461								1.58015	4.52853	1.72993
14.0162	18.1832	12.3797								1.65079	4.41447	1.80802
14.0537	17.9635	12.3068								1.739	4.30353	1.86418
14.0441	17.6882	12.1913								1.8345	4.16945	1.90421
14.0059	17.3891	12.0748								1.9305	3.9943	1.93242
13.9147	17.0836	11.9209								2.02276	3.83127	1.95203
13.7955	16.748	11.7509								2.10875	3.68368	1.96541
13.6436	16.3457	11.5375								2.18715	3.55202	1.97431
13.44	15.9591	11.2422								2.28134	3.46698	1.98003
13.2343	15.5776	10.968								2.35779	3.44366	1.98352
13.0329	15.259	10.6997								2.46574	3.46125	1.9843
12.8982	14.9708	10.4665								2.58885	3.47182	2.01256
12.8667	14.6734	10.2667								2.73917	3.44862	2.05802
12.9014	14.3628	10.0515								2.90019	3.40525	2.08426

## Sheet: Figure_3
Preferred Stimulus		Non-preferred Stimulus
Attention Towards Preferred Feature	Attention Away Preferred Feature	Attention Towards Preferred Feature	Attention Away Preferred Feature
8.04545	9.30435	7.88889	6.22222
20.449	17.8929	11.7037	13.6
10.2791	10.0851	10	10.8947
8.22222	6.6	9	6.57143
6.9697	6.25641	7.89189	7.24138
7.33333	5.88462	6.54054	5.94872
5.56098	4.14286	4.96	5.12
6	6.2	4.83333	6.22222
7.5	7.6	6.61538	6.46154
12.3571	12.4	12.75	13.913
10.9714	7.11111	8.58333	10
17.4	15.5714	20.8421	21.2857
14.6122	14.7	15.3514	15.5676
4.70588	4.54545	6.51429	5.66667
11.8462	11.6604	11.6818	11.6585
15.9	17.44	20.4211	20.2105
15.2	13.8125	15.1875	17.6522
11.8667	11.7037	15.3333	13.3077
7.47826	7.53846	6.83333	6.8
5.66667	7.36842	4.66667	3
7.33333	6.58824	2.85714	4.07692
17.5294	15.3077	12.1111	10.5556
11.3333	11.5714	11.1111	12.6923
9.89744	9.52174	14.6531	15.5862
6.45714	4.04444	5.89474	4.5
6.125	5.45	5.33333	5.45098
17.7917	19.6087	19.913	18.75
18.8636	18.9333	17.4	18.5714
24.2857	24.4615	25.6818	25.2273
10.449	10.5	9.40909	9.90476
18.4545	17.0667	13.5714	14.7692
4.12903	4.72727	5.27273	5.93939
12.7742	13.1818	13.4	12
7.31034	6.58333	7	7.73913
8.66667	8	8.55556	6.5
11.0667	13.0526	12.2353	10.2
12.3333	10.8	11.4667	12.6667
9.8	9.61538	21.2941	22.2353
4.5625	7.69697	7.21053	7.58824
14.8889	12.8571	13.619	11.36
10	9.90476	11.027	10.381
11.6596	10.8364	10.7937	11.4118
13.1818	13.122	13.6111	13.9048
5.47826	5.36364	4.78261	6.33333
5.375	7.16667	8.72727	8.51282
18.4706	17.5833	18.7407	18.9333
14.6667	15.5556	16.32	14.6923
5.85714	5.16667	6.26667	5.77778
8.63636	10.1667	9.33333	9.04348
10.16	8.52381	10.2727	10.0444
5.46667	9.25	10.5263	10.8571
5.9	4.4	7.21739	6.90909
4.85714	5.03448	5.27273	5.89474
6.5	5.46667	6	5.4
29.2593	27.0588	22.96	23.375
12.875	6	8.375	7.57143
34.6154	19.8182	26.8571	16.2667
36.6316	44.1053	30.1818	38.8148
35.9091	27.5714	23.7692	27.6
45.5556	28.5	26.48	21.5172
29.68	27.5	21.8	30.381
11.1304	11.0476	7.2	10.6923
15.6667	4.27273	5.5	2.4
23.68	20.9091	18	19.1
19.1852	9.77778	12.9565	11.8824
15.5	4.44444	5.04348	2.71429
11.8667	9.4	9.07692	12.8333
5.875	4.4	1.07692	0.222222
7.61538	5.52941	6	8.11765
9	11.8261	6.68966	7.3913
27.1111	10.1176	16.1	7.875
9.69231	8.26087	3.58621	5.82609
11.8519	10.8	7.13043	10.7368
37.3333	42.2857	26.4211	37.625
42.2	32.4286	33.12	30.4
16.2727	14.3636	8.8	18.381
53.1667	39.7143	34.4286	51.6
11.4667	10.1818	8.27273	9.71429
26.75	17.5	21.6	20.1538
5.80952	4.83333	3.64706	4.88889
22.1333	23.6667	12.9333	23.7333
11.1613	17.5238	6.6875	15.3333
44.6667	35.7778	38.7273	29.2308
23.8462	30	21.0769	28
13.2381	11.8	6.66667	12.9091
26.4348	18.4615	16.7826	19.6667
38.5385	35.8182	35.5455	34
15.125	10	9	12
30.5714	29.6667	23.7647	29.6
19.5652	17.5714	15.1	16.3333
13.4	7.6	7.36842	6
32.3158	21.5	24	22.2857
23.5556	21.6667	18.3636	21.7143
16.2353	7	8.90909	4.22222
8.6	7.28571	4.63636	6
10.2857	6.73684	6.88889	4.8
39.125	24.8571	34.8571	22
29.7143	29.125	19	17.0588
38.0909	35.5789	30	38.6667
10.1429	7.83333	5.5	5.38462
12.25	14.4762	9.92308	14
13.7241	12.2857	10.8571	11.92
28.5926	28.3636	26	26.087
40.7	46	29.6	28.2222
16.1905	15.3333	14	14
4.85714	5	1.7	2.11765
5.71429	4.66667	3.78947	5.52941
6.15385	6.3	2.91667	3
33.5	30.6154	22.25	24
9.27273	5.29412	5.45455	6
16.72	21.8571	13.75	18
13.8182	11.5385	8.875	7.2
23.3	17.3333	20	16.2857
7.42857	8	3.69231	6.5
4.75862	6.5	3.91304	7.11111
10.8571	5.11111	6.42857	2.33333
26.8235	16.5	21.1429	20.75
32.5556	29.3684	27.1429	23.25
54.3333	48.1667	42.7059	36.3333
25.4286	23.2	18.25	15.4
12.7778	14.3333	11.2	11.2632
30.7273	26.9231	15.8333	22.3333
10.2	7.53846	2.66667	1.42857
18.3333	14	15.8261	14.1333
11.4286	1.83333	5.17647	2.72727
10.5714	12.9565	4.7619	5.7
53.7895	47.0909	33.3846	46
6.9	5.73333	2.625	2.8
49.1892	36.7879	34.45	22.4615
37.1429	39.0667	2.26087	1.25
17.3008	15.1478	13.4303	13.8993

## Sheet: Figure_4
Frequency Selective Neural Pair											Orientation Selective Neural Pair											Feature Attention Index (FAI) Synchrony
Synchrony attend orientation	Synchrony attend frequency	Synchrony attend visual		Firing rate attend orientation neuron 1	Firing rate attend frequency neuron 1	Firing rate attend visual neuron 1	Firing rate attend orientation neuron 2	Firing rate attend frequency neuron 2	Firing rate attend visual neuron 2		Synchrony attend orientation	Synchrony attend frequency	Synchrony attend visual		Firing rate attend orientation neuron 1	Firing rate attend frequency neuron 1	Firing rate attend visual neuron 1	Firing rate attend orientation neuron 2	Firing rate attend frequency neuron 2	Firing rate attend visual neuron 2		Feature selective Cells	Non-Feature selective Cells
1.02782	1.61922	1.40504		3.32855	4.45267	4.0226	8.20342	9.73236	11.4301		0	0	0		3.44859	5.18786	4.26661	3.45116	7.50169	9.17888		-0.0481347	-0.0270673
1.09338	1.62647	1.35707		3.35874	4.43712	3.97737	8.12231	9.74804	11.2505		0	0	0		3.49403	5.29153	4.22337	3.63988	7.35032	9.04159		0.159621	-0.207884
1.115	1.64647	1.29714		3.38487	4.43946	3.95295	8.10253	9.77196	11.0727		0	0	0		3.58375	5.38212	4.15254	3.83332	7.18885	8.85505		-0.00779591	-0.171745
1.10801	1.62658	1.23268		3.40734	4.427	3.94239	8.14555	9.79965	10.8905		0	0	0		3.69741	5.50254	4.06938	3.99271	7.02644	8.64553		0.173329	0.0368782
1.08311	1.58308	1.16854		3.44815	4.4058	3.91971	8.23871	9.82904	10.7503		0	0	0		3.82005	5.67845	3.95464	4.15279	6.87144	8.4305		-0.0083542	-0.00989328
1.04787	1.52689	1.10767		3.49699	4.38002	3.86845	8.36933	9.87002	10.657		0	0	0		3.94526	5.8817	3.82411	4.3065	6.72765	8.22113		0.629665	0.172314
1.00882	1.4638	1.05188		3.57171	4.37554	3.80322	8.51827	9.94281	10.546		0.0728767	0	0		4.03579	6.09176	3.68923	4.47733	6.63244	7.99939		-0.0529836	0.114153
0.967845	1.40101	1.00217		3.6163	4.38616	3.73243	8.65073	10.0326	10.4147		0.188361	0	0		4.09952	6.29847	3.55734	4.65254	6.57029	7.77908		0.0352101	0.100422
0.927255	1.34178	0.957246		3.6401	4.35554	3.65981	8.7777	10.1034	10.2764		0.325665	0	0		4.14466	6.45242	3.46057	4.79425	6.53117	7.5459		0.184633	-0.130269
0.888417	1.28784	0.918873		3.64985	4.30035	3.58912	8.90689	10.1711	10.1258		0.470826	0	0		4.14618	6.60864	3.38992	4.90778	6.47379	7.28878		-0.00162883	-0.00690002
0.85045	1.23985	0.886617		3.65214	4.2321	3.54459	9.02082	10.2468	10		0.614754	0	0		4.12028	6.75795	3.33865	5.00087	6.37195	7.02903		-0.0998099	-0.0356134
0.815569	1.19612	0.859933		3.67079	4.15855	3.51834	9.09825	10.2978	9.88398		0.751802	0	0		4.07828	6.89789	3.30172	5.04868	6.24655	6.70715		0.292396	0.00217332
0.783962	1.15879	0.838209		3.69824	4.0848	3.50468	9.17183	10.3065	9.79137		0.878722	0	0		4.02675	6.98413	3.27533	5.06402	6.11171	6.35996		0.463872	0.0779503
0.755747	1.12695	0.820466		3.75166	4.01405	3.49949	9.23941	10.2506	9.72948		0.993904	0	0		3.97235	7.03302	3.25444	5.05922	5.97521	6.03257		-0.0288392	0.217371
0.730866	1.10002	0.805975		3.81908	3.94819	3.49894	9.31223	10.1697	9.69042		1.09684	0	0		3.88842	7.05643	3.23958	5.042	5.84457	5.73368		0.0285266	-0.0062878
0.709209	1.07716	0.755636		3.89243	3.88819	3.50199	9.3742	10.0758	9.66693		1.18773	0	0		3.78952	7.06456	3.17385	5.04653	5.68914	5.39384		0.038842	0.00348202
0.653353	1.05782	0.685016		3.96726	3.8344	3.48524	9.42591	9.97956	9.65473		1.2672	0	0		3.68422	7.10337	3.07899	5.06449	5.52366	5.06755		0.771122	0.004174
0.578395	1.04143	0.604767		4.03918	3.7868	3.45678	9.45877	9.8716	9.64973		1.33615	0	0		3.58029	7.15976	2.96878	5.09012	5.36034	4.78767		-0.101038	-0.0968141
0.494554	1.02755	0.521856		4.10622	3.74408	3.42129	9.49933	9.77445	9.66143		1.39557	0	0		3.45158	7.22479	2.85446	5.11947	5.20422	4.57186		-0.0136092	-0.0330411
0.408667	1.01586	0.440812		4.16648	3.70802	3.40552	9.53255	9.68782	9.71		1.44649	0	0		3.31279	7.33437	2.71478	5.14991	5.06067	4.42922		-0.00824229	0.0388966
0.325171	1.00603	0.364397		4.2422	3.65176	3.38173	9.57174	9.61145	9.76817		1.48993	0	0		3.1748	7.46723	2.56624	5.17973	4.96546	4.33949		-0.0502409	0.0571836
0.2469	0.950401	0.29416		4.30192	3.58522	3.35325	9.60208	9.5326	9.82817		1.52683	0	0		3.04223	7.65095	2.44524	5.20791	4.90459	4.30887		-0.0414712	-0.0647527
0.17521	0.868493	0.230658		4.37221	3.51608	3.32303	9.64837	9.46783	9.91324		1.55806	0	0		2.91869	7.85536	2.34664	5.23386	4.86784	4.31832		-0.0367794	0.116883
0.110656	0.773601	0.174139		4.46709	3.42234	3.293	9.70235	9.42628	9.99686		1.58441	0	0		2.80605	8.02306	2.2674	5.28495	4.84922	4.32697		0.30459	0.0728247
0.0517965	0.674495	0.12433		4.57248	3.31613	3.26438	9.77132	9.40236	10.053		1.60659	0	0		2.70502	8.07983	2.20169	5.3505	4.84023	4.33548		0.0585439	0.145389
0.0372381	0.576931	0.080742		4.68066	3.20737	3.23784	9.84604	9.39012	10.0744		1.6252	0	0		2.61557	8.02147	2.1481	5.39239	4.83874	4.3197		0.0575652	0.13484
0.0510511	0.484603	0.0428684		4.76351	3.07752	3.21463	9.92168	9.37406	10.1254		1.6408	0	0.0703637		2.53717	7.89337	2.10551	5.44617	4.80802	4.28937		0.04018	0.00768511
0.11933	0.401467	0.0101425		4.85012	2.91405	3.19292	9.99292	9.355	10.1933		1.58096	0	0.181866		2.47025	7.72698	2.07077	5.47722	4.79462	4.25216		-0.0335735	-0.0262602
0.218775	0.326174	-0.0178652		4.91313	2.76157	3.19659	10.0594	9.33475	10.2814		1.47635	0	0.314435		2.41244	7.54364	2.04243	5.4639	4.8281	4.23629		0.0718141	-0.0396788
0.333577	0.25698	-0.040227		4.95868	2.62244	3.19339	10.0866	9.30179	10.3786		1.34811	0	0.45459		2.36157	7.35745	2.0193	5.42331	4.88956	4.2347		0.0533876	-0.101601
0.453171	0.196027	-0.0592451		4.99135	2.52171	3.20797	10.0986	9.26266	10.479		1.21049	0	0.593555		2.31571	7.17738	2.00043	5.36618	4.93195	4.24238		0.00338353	-0.170958
0.572353	0.142851	-0.0753839		5.01455	2.45009	3.23219	10.0984	9.20863	10.5752		1.07283	0	0.725878		2.24672	7.00877	2.01379	5.30199	4.95949	4.25577		0.161674	0.100396
0.685	0.098686	-0.0890047		5.03083	2.37567	3.2621	10.0798	9.13488	10.6919		0.94099	0	0.848421		2.10606	6.85281	2.04595	5.20846	4.97655	4.24761		0.0702831	-0.0201655
0.788649	0.0606157	-0.100535		5.0412	2.30187	3.27325	10.0047	9.05188	10.8014		0.818385	0	0.959631		1.92643	6.711	2.08965	5.09846	5.02176	4.22629		0.656524	-0.121609
0.882308	0.0280638	-0.110295		5.04809	2.23159	3.31628	9.88559	8.95341	10.8894		0.706776	0	1.05902		1.76002	6.54346	2.13789	4.98367	5.15359	4.22145		0.067643	0.104836
0.9657	0.0477839	-0.0800319		5.03003	2.19061	3.37678	9.74437	8.86147	10.8974		0.603841	0	1.14677		1.6102	6.32501	2.21457	4.84078	5.33271	4.27577		-0.0343	0.118154
1.03908	0.0995578	-0.0259923		4.99951	2.17052	3.46762	9.58468	8.77829	10.8279		0.512954	0	1.22351		1.50625	6.08392	2.30584	4.68723	5.49952	4.38801		0.0334	0.239867
1.10313	0.169241	0.0406329		4.93955	2.14129	3.57364	9.44204	8.6798	10.7253		0.433478	0	1.29008		1.49558	5.84054	2.40125	4.50587	5.6161	4.55658		0.193006	-0.00690002
1.15861	0.247255	0.112256		4.86366	2.10602	3.68466	9.32756	8.56192	10.6328		0.364531	0	1.34745		1.54508	5.60308	2.49607	4.31388	5.69768	4.77741		0.0528194	0.100422
1.20632	0.327187	0.184011		4.78101	2.06845	3.79324	9.22489	8.43675	10.5623		0.30511	0	1.39662		1.62928	5.38069	2.55885	4.12337	5.75418	5.0209		-0.0169079	-0.09264
1.24709	0.404807	0.252794		4.67514	2.03105	3.94022	9.13457	8.31375	10.5099		0.254186	0	1.43855		1.76173	5.13529	2.59887	3.94305	5.79148	5.27118		0.351483	0.125058
1.28181	0.477674	0.3167		4.55988	1.99533	4.08311	9.05417	8.19757	10.444		0.21075	0	1.47418		1.91881	4.97136	2.62292	3.77588	5.85059	5.51289		-0.00363725	0.0154155
1.31141	0.54436	0.374594		4.42114	1.96219	4.21737	8.97261	8.09136	10.3984		0.173546	-0.000435317	1.50405		2.08467	4.86418	2.66358	3.65284	5.92088	5.738		-4.14054e-05	0.114679
1.33664	0.604219	0.42616		4.29583	1.93206	4.34052	8.8933	8.00691	10.3679		0.141465	-0.00145163	1.52861		2.25022	4.79714	2.71294	3.5915	5.99519	5.94389		0.0662834	0.0957676
1.35798	0.657182	0.472694		4.16265	1.90511	4.45148	8.85415	7.96544	10.3481		0.113638	-0.00333331	1.54832		2.43767	4.84189	2.76789	3.57029	6.07031	6.10806		0.180242	0.083641
1.37758	0.703644	0.551026		4.0302	1.88129	4.57293	8.8415	7.91463	10.349		0.0890307	-0.00608592	1.56381		2.63091	4.95314	2.87762	3.54722	6.14167	6.23593		0.0742637	-0.0121884
1.35708	0.744212	0.645783		3.90381	1.86044	4.69511	8.83494	7.87333	10.3627		0.0672399	-0.00975762	1.57567		2.81958	5.10267	3.01704	3.49517	6.20763	6.33538		0.12547	0.130852
1.31244	0.779402	0.746597		3.8298	1.84235	4.81258	8.80815	7.86419	10.4095		0.0474983	-0.014258	1.51397		2.9986	5.22796	3.16916	3.45596	6.23196	6.38872			0.0211849
1.25457	0.809703	0.846516		3.79176	1.82675	4.94316	8.78252	7.88869	10.4875		0.0294568	-0.0197944	1.40844		3.16304	5.33104	3.32391	3.42645	6.22916	6.38682			-0.0206624
1.19097	0.835636	0.941357		3.77702	1.81439	5.07798	8.75787	7.93324	10.5699		0.0127803	-0.0262354	1.27949		3.34141	5.4171	3.50055	3.40429	6.20803	6.35109			-0.00340699
1.12651	0.859699	1.02871		3.77906	1.82895	5.18712	8.73571	7.98898	10.6512		-0.00274059	-0.0334329	1.14085		3.52096	5.44525	3.68229	3.38768	6.21283	6.27086			-0.144565
1.06427	0.879985	1.10736		3.7684	1.85977	5.27554	8.68019	8.06116	10.7404		-0.0173156	-0.0413979	1.00144		3.69362	5.43719	3.86038	3.37524	6.19824	6.16686			-0.0925874
1.00617	0.896995	1.17687		3.75	1.90051	5.36914	8.62987	8.15314	10.8451		-0.0309996	-0.0499416	0.86689		3.85464	5.36656	4.00096	3.36479	6.17212	6.0295			-0.116018
0.953261	0.911291	1.23731		3.70661	1.94496	5.46203	8.57296	8.22866	10.9428		-0.0440108	-0.0591114	0.740754		4.00152	5.26181	4.11207	3.3569	6.13987	5.87632			0.0109392
0.904459	0.923106	1.28924		3.60619	1.98985	5.55053	8.50315	8.29065	11.0315		-0.0564415	-0.0687473	0.624878		4.16336	5.13924	4.19997	3.35214	6.10514	5.74452			-0.0646016
0.861433	0.9328	1.33337		3.49673	2.0844	5.63251	8.42823	8.32937	11.1215		-0.0684034	-0.0786203	0.51713		4.32771	5.00939	4.2696	3.34747	6.07178	5.63099			-0.0066307
0.822513	0.893252	1.33201		3.38472	2.20632	5.70694	8.37631	8.32608	11.1969		-0.0770283	-0.0887673	0.420708		4.51672	4.8805	4.32481	3.34512	6.0736	5.53372			0.0172702
0.788939	0.824505	1.30209		3.2774	2.33845	5.75064	8.35254	8.29661	11.2335		-0.0857567	-0.0991997	0.334819		4.71316	4.79956	4.36864	3.31581	6.09706	5.44982
0.760153	0.74034	1.25519		3.15531	2.47214	5.81866	8.34884	8.25247	11.2314		-0.0946751	-0.110157	0.258672		4.93598	4.75213	4.40346	3.32754	6.13418	5.40242
0.735709	0.650055	1.19936		3.05073	2.57498	5.87554	8.36786	8.21331	11.2053		-0.103713	-0.12166	0.191527		5.16589	4.72772	4.43117	3.39332	6.14429	5.3561
0.715175	0.559809	1.14011		2.96158	2.6549	5.92369	8.38917	8.2048	11.1781		-0.112909	-0.133533	0.132511		5.42176	4.71878	4.45212	3.54779	6.13594	5.33624
0.698055	0.473392	1.08099		2.88588	2.69292	5.94239	8.39994	8.20332	11.1375		-0.122121	-0.146059	0.080576		5.71462	4.71993	4.49643	3.75249	6.11638	5.33479
0.683796	0.393097	1.02427		2.82184	2.7023	5.96466	8.4167	8.20592	11.0783		-0.131373	-0.158981	0.0349607		6.0164	4.76924	4.52587	3.97912	6.08916	5.34422
0.671582	0.320168	0.971464		2.76781	2.69331	5.98576	8.44706	8.22416	11.0232		-0.140346	-0.171439	-0.00489664		6.30974	4.89025	4.54474	4.20988	6.09197	5.35909
0.661195	0.25305	0.921723		2.74483	2.6973	6.02853	8.49584	8.25054	10.9753		-0.148851	-0.183431	-0.0394239		6.58628	5.09338	4.55505	4.46342	6.08021	5.37555
0.652489	0.193801	0.87722		2.74164	2.71003	6.0383	8.54303	8.28129	10.9329		-0.0839262	-0.194623	-0.0690311		6.80928	5.33811	4.58805	4.71959	5.99038	5.36897
0.645019	0.142079	0.799489		2.75187	2.70359	6.02763	8.60898	8.28914	10.9336		0.0245672	-0.204892	-0.0943953		6.98772	5.64042	4.63388	4.96771	5.89118	5.32416
0.638703	0.0971285	0.704245		2.76941	2.68462	5.98266	8.7187	8.25666	10.9607		0.155633	-0.214255	-0.116135		7.10245	5.96602	4.68582	5.22817	5.78924	5.2332
0.633297	0.0582569	0.601994		2.7908	2.65861	5.91809	8.82899	8.21258	10.9903		0.295613	-0.222681	-0.13468		7.11226	6.29241	4.76815	5.48532	5.68989	5.09407
0.591607	0.0248514	0.499843		2.85776	2.65442	5.84218	8.9346	8.1504	10.9947		0.435274	-0.229998	-0.150406		7.05463	6.60714	4.86519	5.72948	5.5964	4.9068
0.528832	-0.00371222	0.402008		2.9498	2.66409	5.76463	9.0328	8.09219	10.984		0.568909	-0.236418	-0.163739		6.95809	6.89652	4.96734	5.95513	5.50909	4.69728
0.455487	-0.0280228	0.311038		3.05453	2.68203	5.64477	9.12265	8.05162	10.9625		0.692978	-0.241985	-0.174967		6.81119	7.1603	5.09488	6.15843	5.46591	4.48271
0.378634	-0.0485486	0.228206		3.16124	2.70441	5.50348	9.22614	8.01064	10.949		0.805804	-0.246727	-0.184178		6.63895	7.35495	5.23379	6.39641	5.41679	4.27406
0.302765	-0.0658871	0.153938		3.26621	2.75375	5.35473	9.33239	7.97051	10.9411		0.90675	-0.250847	-0.191614		6.4569	7.49458	5.34629	6.61812	5.36602	4.07896
0.23069	-0.0805538	0.0867837		3.34336	2.81791	5.20674	9.41388	7.92224	10.9103		0.995964	-0.254321	-0.197623		6.27735	7.59637	5.4352	6.79259	5.31638	3.8999
0.165514	-0.0927653	0.0281435		3.3998	2.88863	5.06617	9.4423	7.84388	10.854		1.07388	-0.257317	-0.202536		6.07694	7.58633	5.53489	6.93033	5.26955	3.73849
0.106152	-0.102935	-0.0227126		3.4391	2.96047	4.91428	9.41378	7.7747	10.7699		1.14141	-0.260238	-0.203676		5.87194	7.50829	5.58183	7.03712	5.22791	3.59596
0.0529793	-0.11141	-0.0666968		3.46731	3.0551	4.76084	9.34958	7.6891	10.6461		1.19953	-0.262971	-0.204522		5.67277	7.43152	5.5937	7.14966	5.1902	3.47156
0.0059627	-0.118499	-0.104661		3.44418	3.15999	4.61362	9.28913	7.58456	10.5167		1.24919	-0.265392	-0.20496		5.51454	7.3588	5.58194	7.28984	5.192	3.36308
-0.0351076	-0.124461	-0.137344		3.38983	3.26587	4.45549	9.24511	7.51062	10.4019		1.29136	-0.267156	-0.204946		5.44971	7.29342	5.55672	7.47019	5.21705	3.27014
-0.0707058	-0.129569	-0.165325		3.34068	3.41889	4.29656	9.22619	7.55993	10.3658		1.32694	-0.268315	-0.204727		5.41616	7.23411	5.52412	7.66808	5.25816	3.19016
-0.101456	-0.133889	-0.189243		3.31782	3.56986	4.14297	9.32548	7.72238	10.4195		1.35696	-0.2691	-0.20441		5.43369	7.18283	5.48941	7.89737	5.27106	3.1465
-0.127757	-0.137488	-0.209638		3.31329	3.71314	3.99993	9.56498	7.98833	10.5674		1.38201	-0.269225	-0.203865		5.48252	7.13747	5.45399	8.13663	5.26572	3.12674
-0.150185	-0.140426	-0.227061		3.32154	3.84551	3.84763	9.95147	8.37054	10.8198		1.40285	-0.268931	-0.203352		5.54768	7.09776	5.41964	8.40078	5.24917	3.12183
-0.169168	-0.142875	-0.241948		3.35683	3.96339	3.69599	10.494	8.88604	11.2438		1.42006	-0.268604	-0.202947		5.62124	7.06326	5.3874	8.66933	5.22629	3.12719
-0.148173	-0.0480876	-0.25311		3.40827	4.06872	3.55119	11.122	9.51462	11.8106		1.43428	-0.268177	-0.132367		5.66567	7.03351	5.35787	8.90045	5.19897	3.16258
-0.0658924	0.102288	-0.262665		3.46763	4.11146	3.41772	11.8693	10.1993	12.4436		1.4459	-0.267483	-0.0207497		5.69088	7.00628	5.33127	9.12826	5.20657	3.2153
0.0513644	0.281048	-0.270781		3.53033	4.11312	3.29456	12.6946	10.9536	13.1561		1.45527	-0.266663	0.111837		5.6717	6.98309	5.33531	9.3699	5.20029	3.27569
0.185501	0.470118	-0.277727		3.59092	4.08997	3.18533	13.5795	11.8205	13.8748		1.46286	-0.265958	0.251989		5.62641	6.92152	5.33072	9.61057	5.18702	3.36386
0.36168	0.657656	-0.245028		3.66987	4.05148	3.04492	14.4879	12.7078	14.5924		1.46889	-0.265737	0.390929		5.53541	6.8385	5.32093	9.81016	5.13339	3.46401
0.556455	0.836175	-0.189021		3.7354	4.00602	2.89179	15.4189	13.6477	15.3711		1.4735	-0.26616	0.522885		5.44936	6.74555	5.30717	9.94849	5.05672	3.56815
0.791269	1.0011	-0.121221		3.78972	3.95735	2.73563	16.3812	14.6183	16.2466		1.47654	-0.267439	0.644409		5.34093	6.64862	5.29347	9.98495	5.00432	3.67038
1.04123	1.15064	-0.0484777		3.83472	3.93386	2.60681	17.3798	15.6553	17.288		1.479	-0.268761	0.754682		5.19303	6.55289	5.2519	9.95598	5.00334	3.76707
1.28992	1.2843	0.0246449		3.87107	3.92613	2.47776	18.4164	16.7157	18.4289		1.48141	-0.269489	0.853581		5.02664	6.41967	5.19461	9.88604	5.10809	3.90385
1.56397	1.40258	0.0952688		3.90114	3.92939	2.3565	19.4335	17.8345	19.5837		1.4811	-0.269282	0.941598		4.85695	6.228	5.12877	9.79425	5.27647	4.08477
1.84199	1.50634	0.163112		3.90438	3.9153	2.22199	20.4862	19.0323	20.801		1.4818	-0.267951	1.01941		4.69145	5.96422	5.06122	9.69267	5.50943	4.33359
2.11054	1.59665	0.225405		3.89066	3.89014	2.08575	21.6079	20.2797	22.0592		1.48366	-0.265423	1.08796		4.53683	5.66771	4.96781	9.61688	5.7741	4.61467
2.36156	1.67487	0.320441		3.8669	3.85911	1.95355	22.7504	21.5675	23.3163		1.48658	-0.261549	1.14813		4.39711	5.32135	4.83339	9.59016	6.01198	4.88045
2.592	1.74233	0.432292		3.83608	3.8247	1.82948	23.9259	22.8522	24.5591		1.49052	-0.256456	1.20095		4.27081	4.95843	4.67979	9.56655	6.22296	5.12559
2.79826	1.80031	0.550181		3.80349	3.7904	1.71578	25.1182	24.1303	25.8046		1.49533	-0.250345	1.24741		4.15828	4.60054	4.5207	9.57469	6.40813	5.34667
2.98021	1.85002	0.66729		3.72796	3.7325	1.61518	26.3051	25.4386	27.0512		1.50107	-0.243422	1.28825		4.06038	4.26097	4.36378	9.6024	6.60326	5.54326
3.13885	1.89261	0.77919		3.62871	3.66224	1.52572	27.4487	26.7748	28.2971		1.50764	-0.235714	1.32423		3.97489	3.94901	4.21573	9.66766	6.83432	5.74
3.27588	1.929	0.883407		3.5188	3.58621	1.44704	28.6212	28.122	29.5554		1.51484	-0.227264	1.35605		3.90081	3.6663	4.053	9.75664	7.04159	5.95231
3.39311	1.96005	0.978777		3.40774	3.51054	1.37846	29.7859	29.4575	30.8343		1.52264	-0.218169	1.38424		3.83703	3.37205	3.88713	9.79941	7.29602	6.16538
3.49259	1.9864	1.06502		3.30001	3.41319	1.31912	30.9431	30.7931	32.1499		1.53095	-0.208533	1.40945		3.78362	3.08645	3.7252	9.86809	7.56923	6.41755
3.57635	2.00875	1.14224		3.19894	3.30637	1.26899	32.127	32.083	33.537		1.53973	-0.198466	1.4322		3.73807	2.8158	3.5757	10.0077	7.87808	6.70737
3.60931	1.93276	1.21083		3.10634	3.19712	1.22608	33.3343	33.3546	34.9631		1.54887	-0.187967	1.38261		3.69938	2.56433	3.411	10.2423	8.19616	7.05618
3.57169	1.7984	1.27147		3.02472	3.09176	1.18952	34.5502	34.5733	36.3777		1.48554	-0.177319	1.29009		3.66541	2.33683	3.24375	10.5838	8.5051	7.5225
3.49127	1.63327	1.32485		2.95214	2.96817	1.15939	35.7662	35.7559	37.7903		1.3799	-0.166553	1.17507		3.63432	2.09213	3.082	10.9488	8.83174	8.06656
3.38711	1.45597	1.37177		2.88741	2.83636	1.13389	36.9997	36.8754	39.1263		1.2526	-0.1554	1.05119		3.57939	1.84703	2.93056	11.2852	9.19105	8.63629
3.23506	1.27864	1.37425		2.83015	2.70755	1.11237	38.1995	37.8713	40.332		1.11757	-0.143657	0.927463		3.44958	1.61208	2.79201	11.5593	9.55705	9.2208
3.0594	1.10903	1.34913		2.75907	2.53505	1.09427	39.3392	38.6711	41.3913		0.98399	-0.131161	0.809697		3.27925	1.39346	2.63979	11.8412	9.91063	9.90969
2.83947	0.951908	1.30856		2.68233	2.34247	1.07997	40.3345	39.3124	42.3522		0.857849	-0.11765	0.701581		3.06069	1.19435	2.48544	12.1149	10.2414	10.6348
2.60082	0.809234	1.25987		2.60443	2.14547	1.06798	41.1613	39.8896	43.1813		0.741726	-0.104068	0.604101		2.82116	1.01594	2.3363	12.3728	10.5439	11.3995
2.35892	0.677831	1.20811		2.52977	1.95405	1.05795	41.8033	40.3642	43.8549		0.63681	-0.0910263	0.514574		2.57986	0.858063	2.19677	12.5821	10.8157	12.1795
2.08798	0.561949	1.15655		2.43871	1.7763	1.02763	42.2528	40.73	44.3389		0.543378	-0.078884	0.435992		2.34677	0.71977	2.06918	12.7788	11.0554	12.9843
1.81144	0.460752	1.10736		2.34122	1.61312	0.985882	42.6215	40.9845	44.6938		0.461112	-0.0678128	0.36761		2.12993	0.599624	1.95337	13.0166	11.3027	13.7945
1.54316	0.37305	1.06176		2.22225	1.46599	0.938732	42.8654	41.169	44.9683		0.389335	-0.0578774	0.308522		1.93156	0.497656	1.85183	13.271	11.5433	14.5726
1.29005	0.297544	0.980285		2.09398	1.33518	0.891978	43.0328	41.2547	45.1141		0.327188	-0.0490653	0.257773		1.75441	0.410125	1.73505	13.5549	11.8416	15.3221
1.05857	0.232866	0.8809		1.96685	1.22015	0.846106	43.0978	41.2078	45.2091		0.273718	-0.0413288	0.214418		1.59594	0.335362	1.61368	13.8745	12.2334	16.022
0.849064	0.177753	0.774616		1.84518	1.11989	0.802734	43.1181	41.106	45.2805		0.227973	-0.0345872	0.177548		1.45805	0.271777	1.49457	14.1754	12.7012	16.661
0.663218	0.130874	0.668468		1.73208	1.03213	0.761879	43.1087	40.9209	45.2658		0.188977	-0.0287886	0.146277		1.30916	0.2179	1.38305	14.4501	13.2319	17.2586
0.500072	0.0911668	0.566948		1.62917	0.956707	0.725902	43.0577	40.6804	45.1092		0.155867	-0.0238352	0.119843		1.15877	0.174096	1.28018	14.7543	13.8131	17.8028
0.356612	0.0576249	0.472602		1.537	0.867087	0.671893	42.9613	40.3365	44.7281		0.127851	-0.0196273	0.0975565		1.01381	0.138881	1.18709	15.0929	14.4036	18.315
0.232578	0.0294889	0.386745		1.45637	0.773386	0.60976	42.8139	39.9414	44.2181		0.104209	-0.0160708	0.0788161		0.878419	0.110957	1.1041	15.4387	14.9024	18.8078
0.126117	0.00589056	0.309866		1.38572	0.680329	0.544493	42.6514	39.481	43.637		0.084307	-0.0130791	0.0630882		0.754767	0.0875025	1.03207	15.802	15.2883	19.2691
0.0354348	-0.013818	0.240178		1.32433	0.591624	0.48003	42.4075	38.9347	42.9844		0.0675932	-0.0105805	0.0499156		0.643723	0.0695458	0.970245	16.1605	15.5885	19.6444
-0.0414345	-0.0301009	0.179224		1.27135	0.534545	0.418807	42.0632	38.3206	42.2616		0.0535829	-0.00849735	0.0388962		0.545297	0.0545104	0.916595	16.4742	15.8919	19.9728
-0.106394	-0.0434304	0.126341		1.22589	0.49972	0.362213	41.6363	37.6508	41.498		0.0418592	-0.00676525	0.0296894		0.458961	0.0419449	0.870348	16.773	16.22	20.258
-0.161286	-0.0543541	0.0806911		1.18884	0.506482	0.310923	41.0951	36.9469	40.7671		0.0320568	-0.00533021	0.022011		0.383869	0.0314614	0.830704	17.0797	16.5481	20.5517
-0.207514	-0.0633366	0.0414939		1.15729	0.538261	0.265136	40.4712	36.2011	40.0351		0.0238724	-0.00415214	0.0156101		0.319013	0.0227284	0.769237	17.3482	16.862	20.8848
-0.246366	-0.0706431	0.0080544		1.13054	0.584381	0.224741	39.7835	35.3844	39.2933		0.0170499	-0.00319081	0.0102788		0.26333	0.0154636	0.697816	17.6399	17.1208	21.2523
-0.278909	-0.0766455	-0.020277		1.10793	0.637536	0.189443	39.0872	34.4817	38.5371		0.0113611	-0.00241072	0.00584294		0.21576	0.0111279	0.622332	17.9073	17.2946	21.6263
-0.306081	-0.0816774	-0.0442248		1.08888	0.693869	0.158838	38.3103	33.4861	37.7506		0.00662253	-0.00178161	0.00214773		0.175297	0.00752491	0.547504	18.1441	17.4808	21.9628
-0.328796	-0.0859184	-0.0644853		1.11606	0.74903	0.132475	37.5139	32.4758	36.9505		0.00267403	-0.00127787	-0.000931505		0.141007	0.00453418	0.476261	18.3797	17.5945	22.2621
-0.346209	-0.0856683	-0.0815975		1.17109	0.801116	0.131832	36.7046	31.4589	36.0987		-0.000613535	-0.000883341	-0.000643689		0.112044	0.0020543	0.411413	18.5754	17.73	22.5002
-0.359207	-0.0855806	-0.0958849		1.26283	0.849065	0.147345	35.8755	30.4951	35.173		-0.000398062	-0.00056889	-0.000418887		0.087649	0	0.352475	18.7082	17.8733	22.6875
-0.369954	-0.0856588	-0.107741		1.37371	0.893404	0.172331	35.0225	29.5532	34.2252		-0.000238173	-0.000327833	-0.000251741		0.0671544	0	0.299744	18.7415	18.0495	22.7893
-0.378922	-0.0858197	-0.117637		1.49189	0.932825	0.202197	34.1548	28.666	33.2934		-0.000120963	-0.00015889	-0.000128549		0.0511949	0	0.253143	18.6823	18.2385	22.7624
-0.347819	-0.0860818	-0.124413		1.60963	0.96749	0.233856	33.3049	27.878	32.3857		-4.2174e-05	-5.20385e-05	-4.41706e-05		0.0402719	0	0.212364	18.6255	18.3931	22.6549
-0.293999	-0.0863649	-0.130074		1.72297	0.999742	0.265296	32.456	27.1623	31.5183		0	0	0		0.0311222	0	0.178087	18.5695	18.4488	22.5212
-0.226519	-0.0866225	-0.134876		1.82808	1.02757	0.295265	31.6464	26.5452	30.724		0	0	0		0.0246926	0	0.148492	18.518	18.44	22.3566
-0.154118	-0.0873785	-0.139445		1.92357	1.05143	0.344981	30.8609	26.0009	29.9854		0	-0.00040811	0		0.0193174	0	0.123089	18.414	18.3911	22.0346
-0.081507	-0.0890243	-0.143953		2.00898	1.07181	0.404972	30.1132	25.5036	29.2227		0	-0.00124528	0		0.0148314	0	0.101393	18.2827	18.3193	21.6043
-0.00997226	-0.0915455	-0.148517		2.08532	1.08912	0.469749	29.4097	24.9424	28.4394		0	-0.00253363	0		0.0110934	0	0.0829414	18.1665	18.236	21.0993
0.0571559	-0.0949665	-0.153163		2.15206	1.10379	0.534106	28.7602	24.3273	27.6871		0	-0.00459441	0		0.00798308	0	0.0673075	18.0633	18.1477	20.5693
0.119064	-0.0991286	-0.157988		2.21084	1.1413	0.595469	28.176	23.7031	26.9728		0	-0.00735141	0		0.00539831	0	0.0541039	17.9744	18.061	19.9992
0.175394	-0.104073	-0.122862		2.26146	1.19156	0.65235	27.5979	23.0768	26.3159		0	-0.0106185	0		0.00325278	0	0.0441068	17.8395	17.9408	19.3796
0.263169	-0.109732	-0.0658118		2.30482	1.24766	0.704007	27.0158	22.4768	25.7321		0	-0.0144205	0		0.00147374	0	0.0356943	17.6523	17.7684	18.7559
0.367187	-0.115963	0.00229217		2.34178	1.30506	0.750196	26.3843	21.9158	25.2458		0	-0.0186142	0		0	0	0.0286324	17.4136	17.536	18.1323
0.477401	-0.122559	0.0741643		2.37316	1.36083	0.790997	25.7495	21.3804	24.8182		0	-0.0230934	0		0	0	0.0227172	17.123	17.2045	17.5343
0.587044	-0.0820506	0.144894		2.37812	1.41321	0.826688	25.1519	20.9082	24.4082		0	-0.0278608	0		0	0	0.017772	16.8099	16.8247	17.0022
0.692045	-0.0141492	0.211677		2.3663	1.46227	0.858551	24.5686	20.473	24.0295		0	-0.0328243	0		0	0	0.0136449	16.4965	16.4671	16.5569
0.790103	0.0676835	0.272782		2.34445	1.50639	0.885986	24.0079	20.0264	23.7214		0	-0.0379722	0		0	0	0.0102059	16.1971	16.0707	16.1608
0.880082	0.154577	0.327447		2.31724	1.54554	0.90948	23.4493	19.6063	23.471		0	-0.0432622	0		0	0	0.00734443	15.8893	15.6306	15.8132
0.961556	0.240669	0.37553		2.28783	1.57991	0.929507	22.8733	19.209	23.2301		0	-0.0487434	0		0	0	0.00496644	15.5901	15.1806	15.465
1.03455	0.322306	0.417129		2.25828	1.60881	0.968451	22.3106	18.8044	23.0058		0	-0.0544384	0		0	0	0.00299256	15.2814	14.7407	15.1049
1.0993	0.397421	0.452406		2.2299	1.63382	1.0176	21.7684	18.3874	22.7488		0	-0.0604339	0		0	0	0.00135584	14.949	14.2911	14.7534
1.15643	0.464778	0.481848		2.20346	1.62918	1.07108	21.2411	17.9802	22.5064		0	-0.0666356	0		0	0	0	14.6155	13.7846	14.4202
1.20654	0.524015	0.506181		2.17936	1.60691	1.14693	20.733	17.623	22.2603		0	-0.0730842	0		0	0	0	14.24	13.2285	14.1122
1.21332	0.575319	0.52602		2.15774	1.54941	1.23359	20.2588	17.3266	21.9571		0	-0.0797679	0		0	0	0	13.8508	12.6664	13.8335
1.19272	0.619125	0.542074		2.1386	1.47224	1.32337	19.8364	17.1069	21.6313		0	-0.0866691	0		0	0	0	13.5013	12.1601	13.5382
1.15593	0.655833	0.554799		2.12183	1.38602	1.43322	19.4572	16.9455	21.3191		0	-0.0936042	0		0	0	0	13.133	11.7418	13.2458
1.11057	0.68671	0.565162		2.12709	1.29779	1.551	19.1294	16.8378	21.0152		0	-0.100321	0		0	0.0418881	0	12.7674	11.4369	12.9671
1.06186	0.712867	0.573718		2.14729	1.21203	1.66787	18.8722	16.7699	20.7186		0	-0.106615	0		0	0.108266	0	12.4211	11.1401	12.7096
1.0131	0.734843	0.580863		2.13191	1.13146	1.77988	18.6365	16.7027	20.4139		0	-0.112351	0		0	0.187186	0	12.073	10.8632	12.4995
0.966281	0.753197	0.586739		2.09554	1.05757	1.86215	18.4247	16.6287	20.1021		0	-0.117166	0		0	0.270621	0	11.7112	10.5381	12.3062
0.922586	0.768462	0.630081		2.04756	1.01613	1.92227	18.2023	16.5392	19.8123		0	-0.121092	0		0	0.353348	0	11.3268	10.1978	12.133
0.881133	0.781297	0.656588		1.99432	1.02194	1.96597	17.9936	16.4302	19.5232		0	0.0116631	0		0	0.432121	0	10.9414	9.8283	12.0252
0.806927	0.792078	0.671408		1.96165	1.05712	1.9975	17.7924	16.2773	19.2204		0	0.224523	0		0	0.505072	0	10.5445	9.45799	11.9383
0.715338	0.801076	0.678267		1.94326	1.10923	2.04201	17.5799	16.0254	18.8948		0	0.478529	0		0	0.571276	0	10.1574	9.1007	11.8459
0.616742	0.808436	0.679832		1.93461	1.16975	2.09188	17.3247	15.7235	18.5572		0	0.74755	0		0	0.630441	0	9.76632	8.76673	11.7353
0.517871	0.814483	0.678105		1.93243	1.23297	2.14367	17.0414	15.3782	18.2032		0	1.01476	0		0	0.682681	0	9.4164	8.46156	11.6146
0.422947	0.819458	0.674444		1.956	1.29521	2.17253	16.7412	15.0243	17.8266		0	1.26949	0		0	0.728362	0	9.10595	8.22284	11.4928
0.334408	0.823678	0.669719		1.97312	1.35419	2.18578	16.3966	14.6654	17.4502		0	1.50561	0		0	0.767992	0	8.80552	8.03591	11.3987
0.253575	0.827169	0.664448		2.00707	1.40759	2.18868	16.0043	14.33	17.1037		0	1.72009	0		0	0.802146	0	8.52413	7.88941	11.3039
0.180966	0.830065	0.657418		2.05013	1.48115	2.18496	15.5549	14.0247	16.7512		0	1.91196	0		0	0.831416	0	8.26894	7.7759	11.2133
0.115097	0.832449	0.650894		2.09707	1.53909	2.17726	15.0424	13.7123	16.3573		0	2.08169	0		0	0.856382	0	8.01162	7.68824	11.1277
0.0573436	0.834393	0.644968		2.16606	1.58478	2.16738	14.5022	13.3834	15.9012		0	2.23051	0		0	0.87759	0	7.76416	7.62087	11.0498
0.00709761	0.836073	0.639743		2.24595	1.64597	2.1785	13.954	13.0718	15.4012		0	2.35999	0		0	0.895541	0	7.53366	7.57087	10.9793
-0.036134	0.83555	0.635179		2.33015	1.73943	2.22426	13.4236	12.7825	14.8958		0	2.472	0		0	0.910689	0	7.29391	7.49625	10.9155
-0.0731185	0.835095	0.631274		2.41283	1.87429	2.28979	12.9285	12.5212	14.3942		0	2.56824	0		0	0.923435	0	7.05851	7.40793	10.8345
-0.104577	0.834675	0.627724		2.49104	2.05452	2.36495	12.4185	12.2519	13.9015		0	2.65055	0		0	0.934135	0	6.86464	7.28328	10.724
-0.131264	0.83432	0.624471		2.56313	2.25556	2.46489	11.9332	11.9741	13.4106		0	2.72067	0		0	0.943097	0	6.735	7.1404	10.5513
-0.153693	0.834007	0.621466		2.62833	2.46111	2.59808	11.4734	11.7291	12.93		0	2.78031	0		0	0.95059	0	6.59265	6.99106	10.3489
-0.172532	0.881164	0.618664		2.68643	2.66077	2.76751	11.0707	11.4782	12.4883		0	2.8308	0		0	0.956843	0	6.44955	6.844	10.136
-0.188184	1.00371	0.616004		2.75922	2.84827	2.95316	10.7328	11.2341	12.0917		0	2.87328	0		0	0.962054	0	6.31233	6.70606	9.90085
-0.200965	1.16848	0.613569		2.83814	3.02121	3.11916	10.439	10.9911	11.7376		0	2.9086	0		0	0.966389	0	6.18374	6.58147	9.68565
-0.211371	1.35272	0.57292		2.91754	3.1769	3.2649	10.1621	10.7581	11.44		0	2.93794	0		0	0.969992	0	6.06834	6.4698	9.49208
-0.218423	1.54146	0.510067		2.99388	3.31619	3.41438	9.9186	10.5162	11.2055		0	2.82631	0		0	0.972983	0	5.99315	6.36988	9.29645
-0.224168	1.725	0.436062		3.06506	3.43851	3.55985	9.69443	10.2529	11.0445		0	2.63107	0		0	0.975463	0	5.97399	6.28013	9.15743
-0.191597	1.89736	0.358265		3.15159	3.54501	3.71769	9.49273	9.97553	10.9359		0	2.39187	0		0	1.01941	0	5.9652	6.23565	9.01067
-0.136509	2.05531	0.281504		3.24319	3.63706	3.8992	9.30132	9.6625	10.8657		-0.000145753	2.13545	0		0	1.08578	0	5.93272	6.22111	8.88912
-0.0696967	2.15019	0.208828		3.33475	3.71615	4.06592	9.12391	9.35347	10.7966		-0.000435024	1.87907	0		0	1.1647	0	5.88677	6.19449	8.7647
0.0015722	2.20171	0.141691		3.44575	3.78375	4.23822	8.95341	9.07378	10.7317		-0.00080202	1.63381	0		0	1.20625	0	5.83548	6.19467	8.66663
0.0725398	2.22398	0.0808429		3.5629	3.84128	4.40761	8.77035	8.82408	10.7112		-0.00120218	1.40619	0		0	1.2226	0	5.7833	6.21454	8.59095
0.14019	2.22723	0.0250628		3.67894	3.88903	4.56731	8.58861	8.60392	10.7054		-0.00160617	1.1995	0		0	1.22245	0	5.73307	6.24373	8.50794
0.202918	2.2186	-0.0224181		3.78936	3.92838	4.71416	8.40234	8.41174	10.6974		-0.00199541	1.00944	0		0	1.21197	0	5.74289	6.31441	8.42194
0.261253	2.20317	-0.063987		3.8907	3.93643	4.86865	8.24501	8.24641	10.6495		-0.00235888	0.842203	0		0	1.19545	0	5.79113	6.37157	8.34013
0.313209	2.18435	-0.0999075		3.9827	3.89938	5.0205	8.09003	8.11954	10.5659		-0.00269078	0.696618	0		0	1.17584	0	5.86053	6.41783	8.217
0.358939	2.16455	-0.130753		4.06494	3.86075	5.16492	7.95579	8.01983	10.4893		-0.0029888	0.570978	0		0	1.15513	0	5.94142	6.45529	8.07341
0.398605	2.14535	-0.157205		4.13758	3.82277	5.27662	7.8393	7.94242	10.4078		-0.00325292	0.463385	0		0	1.1346	0	5.96644	6.48565	7.92235
0.432785	2.1276	-0.179739		4.20023	3.81194	5.36394	7.75052	7.88148	10.3401		-0.00348458	0.372115	0		0	1.11507	0	5.95623	6.50882	7.79685
0.462114	2.11173	-0.198721		4.2555	3.84373	5.4316	7.67287	7.8213	10.2831		-0.00368606	0.295254	0		0	1.09698	0	5.92555	6.52759	7.69174
0.48706	2.09805	-0.214705		4.28066	3.90089	5.50599	7.61701	7.77593	10.2347		-0.00386006	0.23085	0		0	1.08057	0	5.94004	6.50737	7.60557
0.508176	2.0866	-0.227991		4.30814	3.97053	5.58146	7.61254	7.74215	10.1827		-0.00400945	0.177317	0		0.0300501	1.06591	0	5.98223	6.46355	7.5342
0.525889	2.02983	-0.239021		4.3143	4.04682	5.67634	7.64095	7.7313	10.1446		-0.00413706	0.133111	0		0.0776694	1.05296	0	6.01239	6.40679	7.47514
0.540637	1.89979	-0.24828		4.30596	4.12328	5.77937	7.72237	7.73516	10.1434		-0.0042456	0.0969546	0		0.134286	1.08353	0	6.03282	6.34432	7.40248
0.552862	1.7296	-0.256086		4.28954	4.22071	5.88224	7.85674	7.73409	10.191		-0.00433758	0.0679268	0		0.194141	1.14009	0	6.0463	6.28093	7.32437
0.562927	1.54176	-0.262707		4.24715	4.3269	5.98043	8.01825	7.7811	10.2532		-0.00441527	0.044787	0		0.253489	1.21055	0	6.05601	6.22108	7.26998
0.571118	1.35099	-0.268377		4.21188	4.40872	6.05026	8.18993	7.85627	10.3226		-0.00448071	0.0265474	0		0.31	1.28673	0	6.06205	6.16491	7.25759
0.57763	1.16675	-0.234659		4.18256	4.44638	6.0774	8.43216	7.93476	10.3806		-0.00453568	0.0124218	0		0.362334	1.36327	0	6.06438	6.15031	7.27228
0.545379	0.994769	-0.177815		4.17982	4.45554	6.09766	8.70611	8.01135	10.4427		-0.00458176	0.00155757	0		0.409829	1.43679	0	6.06399	6.16131	7.30454
0.490302	0.838129	-0.108933		4.21547	4.42131	6.13448	8.98914	8.0694	10.5174		-0.00447455	-0.00675071	0		0.452273	1.5053	0.0276461	6.06514	6.18789	7.32115
0.423424	0.695932	-0.0357475		4.27367	4.36131	6.15796	9.24155	8.11568	10.5961		-0.00421746	-0.0129613	0		0.48975	1.56775	0.0714558	6.03664	6.15222	7.32725
0.352044	0.568438	0.0370024		4.34267	4.2877	6.15082	9.46427	8.15146	10.6481		-0.0038773	-0.017589	0		0.552571	1.62376	0.123543	6.01954	6.07904	7.32745
0.280924	0.45706	0.106427		4.43777	4.20868	6.1476	9.64823	8.19232	10.6552		-0.00349948	-0.0210187	0		0.62862	1.67335	0.17861	6.01033	5.98544	7.29842
0.212975	0.360548	0.210805		4.52362	4.15475	6.14632	9.78914	8.24692	10.6462		-0.00311406	-0.0235617	0		0.709738	1.71681	0.23321	6.00645	5.88301	7.25302
0.149664	0.277401	0.331613		4.60001	4.11885	6.1454	9.90743	8.30886	10.6015		-0.00274025	-0.0199211	0		0.790592	1.75458	0.2852	6.00491	5.77937	7.17641
0.0920041	0.206185	0.457542		4.68883	4.09577	6.16737	10.0304	8.36034	10.5224		-0.00238956	-0.0167416	0		0.86785	1.78719	0.333347	6.03342	5.67939	7.08083
0.0388893	0.145365	0.581231		4.78081	4.08171	6.17993	10.1276	8.40281	10.3999		-0.00206826	-0.0139922	0		0.939575	1.81347	0.377042	6.05282	5.5845	6.98079
-0.00813347	0.0935662	0.698372		4.91471	4.07391	6.1639	10.2166	8.4263	10.2163		-0.0017731	-0.0116309	0		1.00479	1.83595	0.416091	6.03717	5.49792	6.85595
-0.0491944	0.0515235	0.806464		5.04764	4.09549	6.11024	10.2847	8.46057	10.0032		-0.00150898	-0.00960638	0		1.06315	1.85511	0.45057	5.99931	5.38622	6.74637
-0.0849366	0.0158607	0.904182		5.17343	4.13459	6.01176	10.3259	8.50002	9.76672		-0.00127732	-0.00788853	0		1.11474	1.87306	0.480719	5.94914	5.26097	6.62549
-0.0787548	-0.0142488	0.991184		5.29007	4.20814	5.89002	10.349	8.51607	9.52412		-0.00107584	-0.00644025	0		1.15989	1.88821	0.506875	5.89338	5.16908	6.50338
-0.046654	-0.0396138	1.06789		5.35283	4.32531	5.75887	10.359	8.50409	9.28967		-0.000901845	-0.00522183	0		1.19909	1.90095	0.529416	5.83647	5.03112	6.33898
0.000192464	-0.0608812	1.13472		5.37914	4.46486	5.62737	10.3494	8.47503	9.01826		-0.00075246	-0.00420443	0		1.2329	1.91165	0.548735	5.77892	4.86868	6.1543
0.0543273	-0.0787277	1.19251		5.38148	4.61355	5.50035	10.315	8.43651	8.73637		-0.000624848	-0.00335341	0		1.26188	1.92061	0.565212	5.72519	4.70032	5.98858
0.110605	-0.0936451	1.24213		5.39028	4.78703	5.40414	10.2683	8.38048	8.45919		-0.000516304	-0.0026486	0		1.28662	1.92811	0.57921	5.64732	4.49885	5.86755
0.165602	-0.106032	1.28456		5.38116	4.96691	5.30939	10.203	8.30356	8.19527		-0.000424324	-0.00206557	0		1.30764	1.93436	0.591057	5.58643	4.28516	5.75437
0.217479	-0.0688585	1.35915		5.36119	5.16908	5.22047	10.1524	8.2168	7.95219		-0.000346633	-0.00158663	0		1.32544	1.93957	0.601055	5.54111	4.07288	5.65092
0.26536	-0.00219981	1.45075		5.31367	5.35049	5.1383	10.124	8.14024	7.71853		-0.000281198	-0.00120425	0		1.34046	1.94391	0.609467	5.50569	3.8705	5.58083
0.308667	0.080147	1.51052		5.27248	5.51094	5.06386	10.1232	8.08651	7.51412		-0.000226227	-0.000897423	0		1.35311	1.94751	0.616529	5.478	3.6829	5.5592
0.34731	0.168784	1.54783		5.2379	5.62708	4.99652	10.1389	8.09921	7.33674		-0.000180149	-0.000648404	0		1.36373	1.9505	0.622444	5.45398	3.54942	5.54503
0.381319	0.257746	1.56933		5.20737	5.7105	4.93718	10.1633	8.1661	7.21043		-0.000141603	-0.000454436	0		1.3714	1.95298	0.627389	5.40626	3.45445	5.53616
0.411035	0.345156	1.58024		5.18223	5.76987	4.86253	10.1815	8.23825	7.13363		-0.000109416	-0.000303119	0		1.37783	1.95503	0.631516	5.28927	3.38765	5.53097
0.436568	0.428342	1.58411		5.16087	5.81163	4.78212	10.2283	8.29835	7.10352		-8.25818e-05	-0.00019069	0		1.35316	1.99692	0.634955	5.16172	3.34136	5.50546
0.458349	0.503931	1.58328		5.14278	5.83956	4.67958	10.3027	8.32349	7.09066		-6.02434e-05	-0.000119463	0		1.31002	2.0633	0.637817	5.03297	3.3099	5.46755
0.476899	0.571603	1.54109		5.1284	5.83328	4.58945	10.3689	8.33587	7.10353		-4.16719e-05	-6.80929e-05	0		1.25715	2.10033	0.640195	4.96651	3.28906	5.4225
0.492734	0.63146	1.47471		5.1154	5.80682	4.51182	10.4156	8.35397	7.10552		-2.62506e-05	-3.43311e-05	0		1.2004	2.11739	0.642169	4.94195	3.27577	5.39849
0.506191	0.683833	1.39452		5.10449	5.76909	4.44553	10.4569	8.33736	7.12721		-2.80343e-05	-1.73939e-05	0		1.14364	2.1212	0.643805	4.94469	3.26635	5.34175
0.556156	0.729276	1.3103		5.09447	5.7251	4.3876	10.5066	8.27394	7.14636		-0.000127984	-6.6716e-06	0		1.08927	2.11653	0.645161	4.99324	3.26083	5.24307
0.626289	0.768488	1.22727		5.08523	5.68009	4.33716	10.4789	8.18436	7.14993		-0.000815879	-0.000108829	-0.000140727		1.03872	2.10676	0.645161	5.06845	3.22255	5.12324
0.706534	0.802145	1.18737		5.05593	5.61044	4.27318	10.3816	8.09447	7.15703		-0.00256993	-0.00044453	-0.000673333		0.992696	2.09419	0.645161	5.15837	3.16824	4.9945
0.790201	0.830776	1.17634		4.99369	5.52829	4.18169	10.2673	8.00821	7.15406		-0.00561596	-0.000908256	-0.00169646		0.950252	2.0804	0.617515	5.22283	3.10399	4.86564
0.8358	0.854835	1.18406		4.91257	5.44179	4.07528	10.1245	7.94004	7.14515		-0.010232	-0.00143259	-0.00320895		0.912775	2.06644	0.573705	5.29828	3.03624	4.74313
0.856167	0.874852	1.20183		4.82459	5.35521	3.98663	9.95855	7.87331	7.11853		-0.0164384	-0.00197268	-0.0051893		0.849954	2.05296	0.521619	5.37743	2.96916	4.62907
0.860359	0.891365	1.2266		4.71378	5.27303	3.86901	9.78424	7.79801	7.10946		-0.0241075	-0.00249974	-0.00766046		0.773904	2.04035	0.466551	5.45552	2.90536	4.54995
0.85466	0.905073	1.25491		4.59247	5.17196	3.73731	9.61154	7.70838	7.12457		-0.0330681	-0.00299626	-0.0106442		0.722837	2.02882	0.411951	5.55728	2.84631	4.5192
0.843407	0.916293	1.28469		4.47039	5.06333	3.60394	9.42576	7.63853	7.15484		-0.0432746	-0.00345257	-0.0141182		0.689602	2.01846	0.359961	5.67162	2.79276	4.52008
0.829631	0.925373	1.31442		4.32966	4.95457	3.45346	9.21546	7.58457	7.19413		-0.0545872	-0.00386429	-0.0179775		0.66896	2.00927	0.311814	5.76047	2.78036	4.54173
0.815241	0.885288	1.30455		4.18541	4.84933	3.29885	8.99953	7.55412	7.24924		-0.0669297	-0.00423059	-0.0221679		0.65709	2.00121	0.268119	5.82869	2.83118	4.57379
0.801406	0.81598	1.27038		4.02281	4.75153	3.14842	8.78934	7.5278	7.31247		-0.0802542	-0.00455286	-0.0265852		0.651226	1.99419	0.22907	5.90987	2.9184	4.58888
0.787501	0.731036	1.22276		3.8556	4.63639	3.00632	8.60283	7.49354	7.37769		-0.0215688	-0.00483385	-0.0312951		0.649376	1.94624	0.222238	5.99574	3.0233	4.56812
0.775762	0.639866	1.16895		3.69434	4.51502	2.87548	8.43908	7.46817	7.44141		0.0789088	-0.00507703	-0.0362138		0.650121	1.87466	0.235898	6.0809	3.10336	4.52769
0.766297	0.548534	1.11381		3.56394	4.37053	2.75724	8.32007	7.46174	7.5036		0.200369	-0.00528618	-0.0413924		0.652463	1.79129	0.261829	6.162	3.12683	4.47519
0.758966	0.460892	1.06028		3.45841	4.19253	2.62999	8.28035	7.50551	7.57362		0.328812	-0.00546511	-0.0467959		0.655707	1.70408	0.294355	6.23712	3.11381	4.4402
0.75392	0.379197	1.01025		3.37209	4.00007	2.5016	8.3032	7.60478	7.67166		0.455471	-0.00561751	-0.0524347		0.659378	1.61814	0.329636	6.33527	3.07991	4.41745
0.750995	0.30458	0.964911		3.32461	3.8326	2.37949	8.42238	7.77281	7.79616		0.574777	-0.0057468	-0.0583195		0.663162	1.53666	0.365149	6.47044	3.03325	4.42887
0.749881	0.235493	0.923048		3.30283	3.66175	2.2439	8.65322	7.97644	7.97109		0.683521	-0.00585611	-0.0643482		0.696906	1.46143	0.399299	6.59517	2.98058	4.43667
0.750416	0.174264	0.886554		3.29898	3.49783	2.10561	8.97908	8.19324	8.18379		0.780182	-0.00594826	-0.070521		0.748006	1.3933	0.431146	6.67927	2.92636	4.46473
0.752409	0.120436	0.856706		3.30499	3.34444	1.97148	9.32755	8.42165	8.44934		0.864319	-0.00602573	-0.0768739		0.807821	1.33253	0.487844	6.73432	2.87349	4.5279
0.718565	0.0734791	0.831378		3.3176	3.23031	1.84566	9.66426	8.64599	8.72413		0.936274	-0.00609071	-0.0832814		0.870564	1.27895	0.585366	6.76882	2.82225	4.63595
0.663695	0.032702	0.809853		3.3122	3.14487	1.73039	9.99081	8.84662	9.01807		0.997203	-0.00603628	-0.0896623		0.962531	1.23214	0.70435	6.79014	2.77532	4.74299
0.597808	-0.00261132	0.752941		3.31735	3.10618	1.62752	10.3206	8.99992	9.32487		1.04863	-0.00574602	-0.0956432		1.06892	1.19158	0.831745	6.80374	2.69762	4.84485
0.527827	-0.0329304	0.676449		3.32888	3.07331	1.53611	10.6598	9.10409	9.6005		1.09161	-0.0053202	-0.101134		1.21111	1.15494	0.959008	6.83777	2.60393	4.94011
0.458146	-0.0587669	0.590917		3.34394	3.0455	1.45666	10.9796	9.17368	9.8719		1.12755	-0.00482744	-0.106055		1.3688	1.12362	1.10844	6.88407	2.53963	5.02646
0.391658	-0.0330053	0.504902		3.33896	3.02304	1.38651	11.2633	9.23	10.1152		1.1575	-0.00431361	-0.0401604		1.5295	1.05676	1.26542	6.90495	2.49648	5.10355
0.32994	0.0240874	0.421107		3.32164	3.00414	1.32584	11.5237	9.28819	10.3319		1.18226	-0.00380836	0.0674031		1.68529	0.969178	1.42049	6.91079	2.46844	5.19443
0.273797	0.0983597	0.34216		3.2973	2.98825	1.25176	11.7461	9.33432	10.4819		1.20243	-0.00332994	0.196533		1.86143	0.872307	1.56777	6.87814	2.4865	5.29278
0.222035	0.1803	0.269522		3.2696	2.94981	1.17241	11.9466	9.37079	10.5849		1.21889	-0.00288863	0.333679		2.07291	0.773724	1.70392	6.87917	2.5327	5.39113
0.176372	0.263552	0.203778		3.24097	2.89884	1.09312	12.117	9.3862	10.6282		1.23202	-0.00248492	0.46987		2.29758	0.678251	1.82731	6.90216	2.66692	5.53225
0.136447	0.344066	0.143605		3.21385	2.84321	1.01812	12.2597	9.38723	10.6182		1.24268	-0.00211862	0.599735		2.52099	0.588779	1.93747	6.96675	2.84955	5.71803
0.101794	0.419508	0.0907372		3.18903	2.81138	0.949209	12.412	9.39227	10.6022		1.2513	-0.00179635	0.720038		2.73412	0.506865	2.06342	7.05584	3.09022	5.94776
0.07342	0.488622	0.0445903		3.16605	2.79581	0.886369	12.5769	9.37374	10.5437		1.25841	-0.00151536	0.829341		2.93177	0.433168	2.22073	7.15448	3.35709	6.21915
0.0490367	0.550825	0.00458394		3.14519	2.79111	0.82911	12.731	9.36747	10.4614		1.33716	-0.00127218	0.927082		3.11255	0.36775	2.39103	7.28459	3.62906	6.50514
0.0281728	0.605999	-0.0297959		3.12743	2.79343	0.824118	12.8829	9.35661	10.3664		1.45766	-0.00106303	1.01354		3.27415	0.310299	2.56225	7.40013	3.89269	6.78718
0.0103915	0.654207	-0.0591569		3.1117	2.80106	0.828825	13.0386	9.33077	10.2806		1.59952	-0.000884095	1.08929		3.41564	0.260283	2.72678	7.47165	4.1399	7.07839
-0.00469065	0.743455	-0.0841987		3.09791	2.86119	0.861354	13.214	9.3079	10.1786		1.74882	-0.000731698	1.22546		3.53945	0.21705	2.88013	7.51343	4.40177	7.33988
-0.0175656	0.854662	-0.105445		3.0868	2.9517	0.910841	13.4175	9.314	10.0708		1.89659	-0.00060241	1.39378		3.61687	0.179905	3.01997	7.50715	4.66029	7.54781
-0.0284744	0.976861	-0.121714		3.07718	3.05742	0.990129	13.6524	9.32481	9.9764		2.03724	-0.000493098	1.57502		3.66191	0.148155	3.1454	7.47011	4.90538	7.71333
-0.0377255	1.0993	-0.135293		3.09137	3.16819	1.08474	13.9086	9.33903	9.93395		2.16764	-0.000400951	1.75677		3.68473	0.121135	3.25648	7.41419	5.0973	7.8462
-0.0455699	1.21677	-0.146635		3.11923	3.27844	1.18495	14.2243	9.3549	9.92589		2.2831	-0.000323478	1.93117		3.69265	0.0999268	3.35271	7.40728	5.2123	7.97702
-0.0521289	1.32615	-0.156099		3.15448	3.38292	1.32829	14.5528	9.39559	9.9658		2.3864	-0.000258494	2.09348		3.72095	0.0819757	3.43641	7.40261	5.27561	8.12412
-0.0576356	1.42578	-0.163894		3.19199	3.48037	1.49261	14.8859	9.47536	10.0863		2.47778	-0.000204099	2.24139		3.76082	0.0668285	3.48105	7.42833	5.33962	8.27517
-0.0621298	1.5151	-0.17028		3.22999	3.56952	1.66399	15.2528	9.58778	10.2777		2.55765	-0.000158653	2.37381		3.8363	0.0540822	3.4993	7.50081	5.40026	8.42133
-0.0658144	1.59426	-0.175522		3.24509	3.67405	1.85381	15.6377	9.75409	10.544		2.62712	-0.000120746	2.49103		3.93092	0.0433825	3.50023	7.59838	5.49165	8.55895
-0.0687975	1.6637	-0.179834		3.24431	3.78276	2.06906	15.9926	9.93369	10.8722		2.68729	-8.91751e-05	2.59358		4.03352	0.03442	3.5179	7.73605	5.59846	8.68441
-0.0712368	1.67645	-0.106481		3.25587	3.89127	2.29203	16.336	10.1152	11.2503		2.73892	-6.29176e-05	2.61226		4.13555	0.0269273	3.54532	7.86629	5.7104	8.79862
-0.0732099	1.65304	0.0124512		3.25307	3.96916	2.53164	16.6235	10.3028	11.6704		2.78316	-4.11059e-05	2.57759		4.23383	0.0206741	3.57769	7.95782	5.82081	8.85156
-0.0747805	1.60789	0.155019		3.21979	4.04966	2.79346	16.8427	10.5112	12.0716		2.89404	-2.30076e-05	2.51099		4.29552	0.0154636	3.61068	8.02032	5.92557	8.86361
-0.0745823	1.5985	0.306362		3.16882	4.12737	3.08005	16.9635	10.7495	12.4459		3.04189	-8.00592e-06	2.42727		4.33166	0.0111279	3.64237	8.06195	6.02235	8.82543
-0.0749455	1.61104	0.456629		3.10978	4.17567	3.37	17.0281	10.997	12.7727		3.20647	0	2.33669		4.34902	0.00752491	3.64511	8.14633	6.11001	8.73524
-0.076121	1.63586	0.601065		3.04665	4.17732	3.64976	17.0772	11.2404	13.0824		3.37328	0	2.24582		4.35479	0.00453418	3.60194	8.25393	6.18968	8.56786
-0.0784586	1.66642	0.772682		2.9843	4.15145	3.91125	17.0912	11.4833	13.3304		3.53371	0	2.15889		4.35183	0.0020543	3.5318	8.39916	6.25987	8.35919
-0.0820153	1.74593	0.953844		2.90348	4.08351	4.15021	17.0492	11.7279	13.5144		3.60891	0	2.07838		4.34444	0	3.44661	8.56271	6.31969	8.1573
-0.0868435	1.84994	1.17155		2.81539	3.99207	4.38682	16.9626	11.9753	13.6779		3.55359	0	2.00269		4.30454	0	3.35645	8.70318	6.37156	7.96823
-0.0928691	1.96571	1.4026		2.74741	3.88977	4.61193	16.8622	12.2012	13.8081		3.41759	0	1.93564		4.24595	0	3.26699	8.82234	6.41624	7.79426
-0.0999389	2.08342	1.63197		2.69493	3.78501	4.82117	16.7123	12.3922	13.9265		3.23555	0	1.87709		4.1769	0	3.18177	8.98183	6.45309	7.63787
-0.107966	2.14892	1.85031		2.65439	3.68416	5.0109	16.5253	12.5402	14.0183		3.03076	0	1.75635		4.10393	0	3.13047	9.18543	6.48455	7.47531
-0.1167	2.17803	2.052		2.62306	3.61441	5.20228	16.3584	12.6554	14.1035		2.81916	0	1.60203		4.00246	0	3.10262	9.38101	6.47297	7.31384
-0.126082	2.18229	2.23423		2.59883	3.56712	5.38659	16.1878	12.7449	14.2461		2.611	0	1.43352		3.88744	0	3.09065	9.53332	6.43708	7.13657
-0.136038	2.16996	2.3962		2.58009	3.5349	5.55863	16.0321	12.8392	14.417		2.41256	0	1.2635		3.76879	0	3.08803	9.65289	6.31513	6.90902
-0.146487	2.14689	2.53832		2.54399	3.51427	5.73763	15.9277	12.9212	14.6269		2.2273	0	1.10005		3.65291	0	3.09111	9.68928	6.14549	6.63552
-0.157493	2.11731	2.66152		2.49852	3.47665	5.91339	15.8491	13.003	14.8512		2.05396	0	0.947948		3.54367	0	3.07084	9.67079	5.91769	6.32171
-0.168936	2.08431	2.76711		2.44912	3.45511	6.07789	15.8122	13.1332	15.088		1.89628	0	0.809709		3.44324	0	3.00914	9.64953	5.66308	5.97211
-0.180837	2.05	2.85688		2.42094	3.46969	6.23058	15.826	13.2757	15.3872		1.82696	0	0.686398		3.35259	0	2.92408	9.59891	5.40247	5.63776
-0.193032	2.01355	2.93242		2.40727	3.50427	6.32394	15.8819	13.4442	15.7145		1.81489	0	0.574993		3.30197	0	2.82797	9.58873	5.14772	5.35269
-0.205468	1.97799	3.03415		2.40327	3.55147	6.37681	15.9617	13.6594	16.0706		1.83812	0	0.478309		3.27982	0	2.72902	9.63433	4.90853	5.08703
-0.218155	1.94372	3.07061		2.42711	3.57944	6.40116	16.0528	13.9214	16.4684		1.88131	0	0.395246		3.3056	0	2.63249	9.76967	4.68926	4.84407
-0.23109	1.95849	3.06426		2.48812	3.59418	6.40726	16.1243	14.1757	16.8742		1.93409	0	0.324439		3.39037	0	2.54156	10.0419	4.49321	4.62567
-0.207081	2.0026	3.03097		2.5705	3.62512	6.40165	16.1785	14.4653	17.3212		1.91637	0	0.264591		3.50856	0	2.45801	10.415	4.3204	4.45478
-0.161415	2.01474	2.98176		2.64121	3.6649	6.38717	16.2679	14.7764	17.7479		1.92704	0	0.214397		3.64145	0	2.38263	10.8383	4.1684	4.32072
-0.104267	2.00623	2.92447		2.70158	3.73368	6.41297	16.3517	15.1128	18.1424		1.95398	0	0.172454		3.77886	0	2.31669	11.2444	4.03446	4.19234
-0.0423188	1.98523	2.90301		2.75292	3.84286	6.41904	16.45	15.4891	18.4876		1.98988	0	0.137514		3.91205	0	2.28627	11.6222	3.91862	4.04912
0.0201406	1.95742	2.86649		2.79728	3.97171	6.4116	16.5426	15.848	18.7473		2.02954	0	0.108439		4.03786	0	2.27942	11.9382	3.78217	3.90269
0.0803357	1.87917	2.8605		2.85633	4.10822	6.39579	16.629	16.1951	18.9424		2.07008	0	0.084286		4.18377	0	2.2865	12.2873	3.63966	3.76046
0.136685	1.7747	2.83214		2.9428	4.24372	6.35412	16.7177	16.4944	19.0625		2.1095	0	0.0670927		4.36612	0	2.30288	12.6445	3.49941	3.62688
0.18823	1.65646	2.79332		3.04434	4.37387	6.27519	16.7947	16.7504	19.091		2.1461	0	0.0528298		4.59366	0	2.29675	12.963	3.36652	3.48251
0.234686	1.53443	2.74955		3.12964	4.49335	6.17602	16.861	16.9804	19.0106		2.1763	0	0.041009		4.84108	0	2.27676	13.2429	3.24389	3.35986
0.275945	1.41361	2.70457		3.20046	4.60184	6.0462	16.9188	17.1462	18.8254		2.20361	0	0.031219		5.08956	0	2.24893	13.4866	3.13289	3.25701
0.349235	1.30023	2.66078		3.25921	4.69985	5.88141	16.9441	17.2526	18.5698		2.3006	0	0.0231074		5.32816	0	2.21848	13.6951	3.0339	3.17117
0.476575	1.24381	2.61964		3.30789	4.78739	5.67974	17.0048	17.2921	18.2665		2.4373	0	0.0163955		5.58048	0	2.18796	13.9031	2.94664	3.10083
0.632383	1.22535	2.58033		3.34818	4.88899	5.48544	17.0983	17.2746	17.9484		2.59302	0	0.0108399		5.83071	0.0418881	2.15784	14.0433	2.87043	3.04174
0.799487	1.22967	2.54507		3.3824	5.02127	5.30401	17.1862	17.2347	17.6078		2.75729	0	0.00624409		6.06901	0.108266	2.15689	14.1358	2.80439	3.03891
0.966547	1.24959	2.51242		3.41068	5.16639	5.13745	17.2776	17.195	17.2792		2.92088	0	0.00244224		6.26088	0.187186	2.17427	14.1669	2.78298	3.07221
1.12649	1.27825	2.48398		3.45476	5.31341	5.0099	17.4012	17.12	16.9733		3.07533	0	-0.000701779		6.41458	0.312509	2.20241	14.215	2.86134	3.10293
1.27537	1.31096	2.45937		3.50754	5.45538	4.89029	17.5188	17.0262	16.6677		3.21737	0	-0.00330323		6.56786	0.461615	2.23611	14.2692	3.03439	3.13071
1.41095	1.34654	2.43831		3.56354	5.6133	4.78073	17.6383	16.9373	16.363		3.34541	0	-0.00260386		6.71438	0.661195	2.27074	14.3256	3.22403	3.15645
1.53241	1.38082	2.38188		3.61918	5.77349	4.68123	17.7522	16.8676	16.058		3.45925	0	-0.00203043		6.88172	0.883959	2.30533	14.3255	3.45291	3.17908
1.63997	1.41267	2.30581		3.67224	6.00448	4.59293	17.8712	16.8509	15.7764		3.5597	0	-0.0015639		7.05408	1.11181	2.31079	14.2613	3.6956	3.19977
1.73437	1.39406	2.22062		3.72142	6.24495	4.49347	17.9641	16.8672	15.5105		3.64752	0	-0.0011834		7.25233	1.33318	2.29774	14.2165	3.93953	3.2434
1.77943	1.34465	2.13336		3.76697	6.48114	4.39033	18.0358	16.8921	15.2516		3.72374	0	-0.000878631		7.45841	1.5411	2.27364	14.1881	4.1717	3.29907
1.82865	1.27831	2.04859		3.80764	6.70566	4.28994	18.0925	16.9203	15.0218		3.71641	0	-0.000636759		7.66064	1.73176	2.27241	14.1693	4.38809	3.36015
1.87856	1.20437	1.96904		3.86512	6.9618	4.1736	18.0902	16.9605	14.7936		3.657	0	-0.000447497		7.88194	1.9035	2.31348	14.1562	4.58431	3.42227
1.92669	1.12872	1.85771		3.92983	7.22665	4.05218	18.0391	17.0086	14.5475		3.56434	0	-0.000305021		8.1058	2.0561	2.37849	14.1494	4.75956	3.48071
1.97152	1.0552	1.73123		4.01859	7.48651	3.95645	17.9599	17.0455	14.2898		3.52978	0	-0.000193531		8.35061	2.19022	2.45575	14.1434	4.91422	3.55796
2.01237	0.986207	1.56043		4.11866	7.70707	3.87955	17.8783	17.0603	13.9955		3.60596	0	-0.000115861		8.59908	2.30706	2.56507	14.1389	5.0494	3.64543
2.04892	0.922743	1.3734		4.24231	7.94492	3.81771	17.7871	17.0862	13.716		3.74827	0	-6.28654e-05		8.80804	2.4081	2.68984	14.1053	5.16664	3.71103
2.08119	0.863616	1.18176		4.37527	8.25814	3.76795	17.6947	17.1071	13.4459		3.92679	0	-2.69336e-05		8.98306	2.49495	2.81902	14.0531	5.26765	3.78396
2.10781	0.811206	0.995405		4.50911	8.57919	3.70593	17.5702	17.083	13.1649		4.12387	0	-8.02075e-06		9.13029	2.56922	2.94547	13.9641	5.31876	3.85743
2.16824	0.814317	0.820127		4.61709	8.89229	3.63886	17.4406	17.0455	12.8916		4.3927	-5.44146e-05	-2.0705e-06		9.25386	2.63244	3.06486	13.7991	5.3364	3.92886
2.24721	0.848681	0.659536		4.72521	9.16098	3.54773	17.3155	16.9371	12.5688		4.62512	-0.00027668	0		9.38738	2.68606	3.17474	13.5947	5.33231	3.99693
2.29742	0.899059	0.51361		4.85043	9.41529	3.44853	17.1739	16.7881	12.2291		4.8251	-0.000839637	0		9.52149	2.73138	3.27288	13.3733	5.31476	4.06026
2.3275	1.00257	0.386301		4.98106	9.65058	3.30323	16.9946	16.6095	11.8814		4.99657	-0.00191884	0		9.65028	2.76957	3.36034	13.1518	5.29095	4.11718
2.34376	1.13398	0.27371		5.10866	9.83882	3.17907	16.799	16.3805	11.5553		5.14287	-0.00360247	0		9.76904	2.84355	3.40976	12.9929	5.26315	4.16768
2.35066	1.27348	0.178201		5.25033	10.0147	3.07434	16.5778	16.1311	11.2707		5.2675	-0.00586577	0		9.87618	2.97874	3.43321	12.8826	5.23401	4.212
2.3514	1.41022	0.0967595		5.37388	10.1754	3.00838	16.3047	15.8407	10.9988		5.37317	-0.00877745	0		9.91109	3.18845	3.44051	12.6934	5.20528	4.25154
2.38525	1.58492	0.0280976		5.46011	10.3197	2.96886	15.9874	15.5236	10.7475		5.38987	-0.0121626	0		9.87011	3.43601	3.43652	12.462	5.14258	4.30853
2.43851	1.77398	-0.0292782		5.5186	10.4727	2.94849	15.6327	15.1926	10.5065		5.35047	-0.0160276	0		9.75321	3.69678	3.42562	12.2426	5.06123	4.37478
2.53745	1.96157	-0.0383401		5.55723	10.6499	2.94121	15.236	14.8534	10.2817		5.3474	-0.0203287	0		9.59367	3.95479	3.41086	12.0401	4.97164	4.44403
2.66037	2.18359	-0.0162752		5.58175	10.8599	2.94266	14.8036	14.5116	10.0635		5.36939	-0.0251017	0		9.41295	4.2001	3.39429	11.8844	4.88069	4.51221
2.79423	2.41649	0.0247213		5.5964	11.0553	2.9699	14.3571	14.1823	9.89759		5.40621	-0.030213	0		9.22752	4.42536	3.40494	11.768	4.79274	4.57684
2.92928	2.64405	0.076279		5.60422	11.233	3.01284	13.8643	13.874	9.77249		5.45097	-0.0355372	0		9.01697	4.62976	3.45873	11.6504	4.7104	4.63457
3.02226	2.90344	0.132691		5.60743	11.393	3.06379	13.3393	13.579	9.66392		5.49914	-0.0410683	0		8.80082	4.77053	3.53815	11.5672	4.63364	4.71081
3.08485	3.16907	0.190159		5.62835	11.5098	3.11671	12.8036	13.2816	9.57073		5.54788	-0.0468754	0		8.61945	4.86372	3.60261	11.5633	4.56185	4.74873
3.1257	3.47242	0.246221		5.66013	11.5946	3.1702	12.2746	12.9813	9.4922		5.59528	-0.0527451	0		8.49641	4.9244	3.68261	11.6112	4.46151	4.76027
3.15132	3.78434	0.299332		5.67579	11.6548	3.19915	11.7594	12.7042	9.41288		5.56724	-0.0585956	0		8.44616	4.91854	3.76896	11.6607	4.27918	4.75479
3.16621	4.08588	0.350407		5.70227	11.6977	3.21148	11.2982	12.4659	9.3496		5.42076	-0.064485	0		8.4124	4.87249	3.85563	11.7115	4.01518	4.73886
3.17368	4.36616	0.397303		5.71281	11.7249	3.21288	10.8669	12.2609	9.29813		5.20654	-0.0704483	0		8.39135	4.7613	3.91229	11.7602	3.71227	4.7409
3.17633	4.62086	0.440062		5.71291	11.7444	3.20824	10.4854	12.0867	9.27022		5.03169	-0.0764496	0		8.34789	4.61398	3.94689	11.8025	3.36237	4.75314
3.17729	4.84482	0.478751		5.74965	11.6822	3.24323	10.1392	11.9397	9.24536		4.88874	-0.0824379	0		8.29315	4.49214	3.96618	11.8406	2.99785	4.77199
3.13732	4.99036	0.513767		5.85102	11.5964	3.30158	9.84126	11.8409	9.23558		4.77435	-0.088436	0		8.2036	4.39145	4.00158	11.8169	2.63962	4.77036
3.03739	5.07984	0.545209		5.98772	11.4974	3.373	9.62268	11.7761	9.21104		4.68029	-0.0943762	0		8.06475	4.3083	4.0453	11.7267	2.30054	4.75595
2.90403	5.08241	0.574777		6.16306	11.4211	3.4489	9.45068	11.723	9.17855		4.60323	-0.100082	0		7.90181	4.23967	4.06559	11.5986	1.98785	4.75798
2.75535	4.98294	0.600676		6.3327	11.312	3.52351	9.34938	11.6927	9.15522		4.53717	-0.105346	0		7.6994	4.18306	4.04269	11.4522	1.70498	4.76926
2.60322	4.8241	0.624754		6.51383	11.213	3.61675	9.30776	11.6528	9.16589		4.47999	-0.110053	0		7.48175	4.13639	3.99254	11.3004	1.45282	4.81042
2.49254	4.68216	0.645479		6.67202	11.1218	3.69579	9.29464	11.5944	9.20821		4.43305	-0.114185	0		7.23495	4.09793	3.95593	11.153	1.2306	4.84572
2.41239	4.55659	0.663262		6.78816	11.0881	3.76255	9.26504	11.5536	9.24383		4.39445	-0.117672	0		6.97942	4.10815	3.92937	11.0424	1.07204	4.87413
2.31765	4.44653	0.678389		6.85141	11.0701	3.84163	9.21624	11.4886	9.23527		4.36283	-0.120661	0		6.72926	4.19033	3.91024	10.932	0.961567	4.89777
2.2162	4.34888	0.691371		6.8797	11.0117	3.9244	9.14443	11.4096	9.18553		4.3339	-0.123154	0		6.49307	4.31417	3.92422	10.7991	0.884842	4.89356
2.07895	4.26496	0.663999		6.86171	10.9314	4.00686	9.0731	11.3281	9.12776		4.23982	-0.125363	0		6.24441	4.45887	3.95838	10.6271	0.832536	4.87208
1.92653	4.19317	0.612462		6.83685	10.8391	4.08495	8.99451	11.2211	9.03933		4.10692	-0.127076	0		6.02944	4.61051	4.00373	10.4667	0.797763	4.84067
1.76985	4.1779	0.547976		6.80941	10.7438	4.15877	8.91541	11.1159	8.93594		3.95503	-0.128509	0		5.81467	4.76007	4.05419	10.2915	0.775461	4.80437
1.61711	4.24753	0.478081		6.75991	10.6266	4.22364	8.80372	11.0175	8.81359		3.79754	-0.129784	0		5.60914	4.90028	4.10682	10.1122	0.761924	4.76655
1.47328	4.36725	0.407774		6.6978	10.4989	4.30345	8.67727	10.9009	8.68442		3.64325	-0.130823	0		5.41813	5.02827	4.15774	9.91096	0.754458	4.75321
1.34116	4.51363	0.340221		6.61037	10.3708	4.34447	8.53656	10.7668	8.53183		3.49776	-0.131608	0		5.24676	5.10086	4.20542	9.70908	0.751117	4.75578
1.22043	4.62108	0.27724		6.48937	10.2479	4.36009	8.39241	10.6267	8.35718		3.36705	-0.13245	0		5.12441	5.09503	4.24904	9.56945	0.787386	4.76726
1.11314	4.70057	0.21983		6.3518	10.1324	4.33718	8.26396	10.5143	8.20272		3.2491	-0.133257	0		5.03828	4.99838	4.28828	9.47362	0.845866	4.78457
1.01739	4.75915	0.16677		6.20967	10.001	4.29108	8.12846	10.4241	8.06707		3.14082	-0.133924	0		4.97759	4.84889	4.32309	9.41019	0.915792	4.78097
0.934192	4.79998	0.119981		6.07072	9.83999	4.25434	8.00568	10.3265	7.94951		3.0453	-0.134469	0		4.93543	4.71448	4.35366	9.33982	0.989929	4.81207
0.862168	4.82917	0.0790309		5.93965	9.6438	4.22413	7.89585	10.2533	7.85932		2.96164	-0.134862	0		4.93674	4.59524	4.37914	9.29776	1.09901	4.83979
0.800268	4.89722	0.0434506		5.81909	9.45825	4.22192	7.81229	10.1859	7.80438		2.96197	-0.135249	0		4.96646	4.49057	4.40009	9.24761	1.22536	4.8642
0.748768	4.98492	0.0127124		5.73183	9.31238	4.21542	7.77097	10.1254	7.74831		2.94192	-0.135558	0		5.01182	4.48496	4.3905	9.19245	1.42808	4.90837
0.704932	5.08289	-0.0137421		5.68987	9.19861	4.2065	7.76916	10.0852	7.69352		2.91007	-0.135797	0		5.06383	4.54041	4.36329	9.13505	1.70553	4.96573
0.667739	5.1813	-0.0364062		5.67878	9.10901	4.17451	7.81535	10.0846	7.65489		2.87192	-0.135935	0		5.11752	4.6318	4.32422	9.08045	2.01951	5.00362
0.636285	5.27699	-0.0557484		5.66678	9.03838	4.15223	7.93588	10.1331	7.64161		2.83413	-0.135864	0		5.13964	4.74355	4.28021	8.97349	2.34486	5.0277
0.609741	5.36694	-0.0722052		5.69638	9.00777	4.13632	8.10814	10.2358	7.66993		2.79917	-0.135631	0		5.14316	4.86204	4.20733	8.86615	2.6628	5.0421
0.550398	5.40206	-0.0861573		5.77395	9.00356	4.12507	8.31869	10.3938	7.74963		2.76526	-0.135303	0		5.1039	4.98143	4.12056	8.76313	2.99694	5.04884
0.473123	5.4011	-0.0979519		5.85605	9.01608	4.11723	8.52011	10.567	7.88371		2.73033	-0.134957	0		5.07074	5.09503	4.02792	8.69598	3.32852	5.05123
0.388031	5.37771	-0.107985		5.93576	9.04162	4.11007	8.74263	10.7806	8.06018		2.69869	-0.13453	0		5.07195	5.19847	3.93551	8.68297	3.67877	5.02696
0.303228	5.34396	-0.0780665		6.03175	9.0709	4.12694	8.96812	11.0093	8.25481		2.67112	-0.133986	0		5.09587	5.29245	3.84606	8.70681	4.02587	4.98797
0.222412	5.35255	-0.0248655		6.09201	9.10206	4.11427	9.2079	11.2259	8.45404		2.72089	-0.133228	-0.000281455		5.13332	5.33462	3.7631	8.78094	4.35626	4.94066
0.146513	5.34326	0.0403176		6.08324	9.10692	4.08362	9.448	11.4136	8.64688		2.81692	-0.132617	-0.000910411		5.17674	5.3425	3.66122	8.88257	4.66216	4.91302
0.0768941	5.27766	0.109947		6.03309	9.0979	4.06494	9.65331	11.5743	8.80094		3.01091	-0.131964	-0.00189947		5.22328	5.32856	3.5797	8.99713	4.93972	4.89961
0.0140539	5.1795	0.179062		5.93598	9.05285	4.05366	9.85172	11.7126	8.92347		3.2583	-0.131259	-0.00331161		5.26888	5.30152	3.54121	9.11495	5.22318	4.8709
-0.0433072	5.01749	0.244553		5.81509	8.98791	4.04907	10.0037	11.8054	9.00828		3.52823	-0.130687	-0.00529504		5.34322	5.26741	3.53022	9.2298	5.49831	4.83551
-0.0937396	4.82489	0.304721		5.66302	8.91119	4.02626	10.098	11.8643	9.0412		3.80052	-0.130036	-0.0078903		5.46155	5.22861	3.56543	9.36556	5.7551	4.77286
-0.136125	4.6229	0.358801		5.54126	8.80778	3.99209	10.1286	11.8892	9.02793		4.06277	-0.129384	-0.0109984		5.63251	5.18812	3.60047	9.51071	5.99059	4.71962
-0.17279	4.42537	0.406523		5.44302	8.64303	3.97486	10.1181	11.865	8.99863		4.30707	-0.128926	-0.0145916		5.85926	5.10767	3.60516	9.62709	6.16728	4.6755
-0.202817	4.24068	0.449535		5.36457	8.42011	3.94706	10.0929	11.8111	8.95959		4.53276	-0.128603	-0.0186745		6.1126	4.9637	3.6191	9.72077	6.33505	4.63824
-0.228658	4.07321	0.486211		5.30031	8.17019	3.91379	10.0604	11.7293	8.90452		4.73504	-0.12839	-0.0231303		6.36971	4.78599	3.61061	9.82297	6.4901	4.63069
-0.250693	3.92357	0.517055		5.24835	7.91393	3.90046	10.0243	11.6448	8.85397		4.84143	-0.128517	-0.0278984		6.62043	4.67846	3.61607	9.92825	6.63061	4.6421
-0.2694	3.74526	0.542735		5.18557	7.69072	3.92213	9.98892	11.5752	8.80893		4.88291	-0.128743	-0.0329133		6.82553	4.61948	3.63003	10.0013	6.75602	4.68874
-0.285175	3.55905	0.563785		5.09643	7.49693	3.96395	9.95443	11.519	8.79493		4.88199	-0.128918	-0.0381656		6.99332	4.59347	3.67638	10.0522	6.9021	4.7307
-0.298398	3.37745	0.580775		5.01699	7.32983	4.01907	9.93394	11.486	8.80205		4.85444	-0.129081	-0.0435692		7.13058	4.59092	3.74108	10.115	7.05494	4.76868
-0.309442	3.25754	0.59414		4.96884	7.1614	4.07886	9.92275	11.4686	8.82185		4.81128	-0.129326	-0.0491339		7.24167	4.60361	3.81454	10.1802	7.20409	4.77871
-0.318588	3.18179	0.604299		4.94167	6.9993	4.13992	9.90587	11.486	8.86033		4.76023	-0.129758	-0.0549998		7.3025	4.66761	3.89037	10.2172	7.34569	4.77079
-0.32621	3.18603	0.611657		4.95042	6.82393	4.19851	9.91048	11.5252	8.93578		4.77922	-0.130507	-0.0610308		7.29918	4.7598	3.96447	10.1772	7.44111	4.75292
-0.332754	3.24171	0.616749		4.98132	6.64792	4.29607	9.92718	11.5902	9.04425		4.84108	-0.131532	-0.0671487		7.25578	4.86404	4.062	10.092	7.50351	4.7269
-0.338325	3.32885	0.619933		5.0248	6.50437	4.43653	9.95111	11.6542	9.15526		4.92759	-0.132632	-0.0734415		7.18786	4.97271	4.17007	10.0086	7.54113	4.69931
-0.343052	3.38364	0.621522		5.07432	6.38546	4.619	10.0011	11.7287	9.2891		5.02286	-0.133864	-0.0798443		7.10838	5.03765	4.28017	9.93204	7.5627	4.6235
-0.347266	3.41803	0.58319		5.12466	6.31194	4.82162	10.0879	11.7809	9.44607		5.12379	-0.135321	-0.0863259		7.08511	5.06902	4.38799	9.9197	7.53496	4.51971
-0.350971	3.39065	0.52165		5.17315	6.24564	5.02761	10.1942	11.8798	9.62314		5.1484	-0.136775	-0.092596		7.12814	5.08058	4.48896	9.94815	7.47823	4.4035
-0.354167	3.32581	0.486808		5.2407	6.16155	5.22787	10.2961	12.0159	9.79172		5.12417	-0.138086	-0.0986644		7.24096	5.03735	4.58135	10.0298	7.33593	4.26158
-0.356811	3.2402	0.4702		5.29661	6.095	5.45834	10.3899	12.1692	9.96074		4.99738	-0.13931	-0.104433		7.39398	4.96158	4.63679	10.1436	7.11055	4.13265
-0.358893	3.09766	0.504149		5.34042	6.01613	5.69867	10.4639	12.3266	10.1222		4.81167	-0.140424	-0.109699		7.5648	4.86862	4.66783	10.2411	6.84265	4.01734
-0.358958	2.92735	0.56839		5.39685	5.93364	5.93498	10.4993	12.4797	10.2718		4.74316	-0.141257	-0.114257		7.77079	4.76884	4.70905	10.3251	6.558	3.96312
-0.358788	2.74582	0.687319		5.43873	5.82726	6.15874	10.5218	12.5994	10.3813		4.75108	-0.141988	-0.11808		7.95791	4.71089	4.7549	10.3958	6.27603	3.94952
-0.358471	2.56505	0.835421		5.46905	5.7104	6.36513	10.4986	12.6531	10.4352		4.87929	-0.142518	-0.121321		8.12496	4.68164	4.80171	10.4262	6.00625	3.96294
-0.358164	2.39216	0.993949		5.48996	5.61707	6.59487	10.4717	12.6645	10.4133		5.07782	-0.142819	-0.124032		8.27326	4.67162	4.84714	10.4021	5.75666	3.99199
-0.357897	2.22941	1.15352		5.52809	5.54245	6.83196	10.4313	12.6365	10.3316		5.3093	-0.143022	-0.1262		8.40351	4.67579	4.88977	10.3149	5.49488	4.02962
-0.357692	2.08357	1.34545		5.55424	5.50889	7.04031	10.3618	12.5852	10.2159		5.55382	-0.143059	-0.127964		8.51692	4.68739	4.92997	10.2214	5.23655	4.07005
-0.357491	1.95467	1.54973		5.57042	5.52685	7.2209	10.2549	12.5211	10.085		5.79282	-0.142786	-0.129413		8.61495	4.70316	4.96495	10.0993	4.99136	4.11127
-0.35741	1.8403	1.75303		5.58056	5.60252	7.3771	10.1274	12.4516	9.93609		5.94748	-0.142355	-0.130698		8.72923	4.72087	4.99491	9.99306	4.76337	4.12837
-0.357532	1.74213	1.94709		5.5858	5.71038	7.48944	9.9945	12.3955	9.78283		6.04273	-0.141836	-0.131816		8.84762	4.73905	5.02131	9.90139	4.55692	4.12888
-0.32064	1.70419	2.12715		5.61023	5.88413	7.57039	9.84071	12.3366	9.63399		6.09669	-0.141187	-0.13281		8.96329	4.75676	5.01557	9.82153	4.33731	4.11993
-0.262092	1.70557	2.29091		5.66484	6.11798	7.62755	9.68057	12.2791	9.50699		6.1224	-0.140449	-0.133739		9.04198	4.77341	5.01955	9.75337	4.11875	4.10373
-0.192478	1.7316	2.43751		5.73738	6.35572	7.66648	9.53405	12.2254	9.39816		6.12947	-0.139655	-0.134416		9.06381	4.7904	5.00208	9.6966	3.91157	4.08441
-0.118735	1.77189	2.56716		5.77489	6.61043	7.69389	9.40182	12.1757	9.33182		6.05183	-0.138564	-0.134942		9.08003	4.84918	4.96993	9.7061	3.71778	4.04011
-0.0452976	1.81958	2.68061		5.78884	6.88932	7.71223	9.273	12.1437	9.28242		5.92401	-0.137388	-0.135452		9.06199	4.93038	4.95955	9.78437	3.54171	3.95723
0.0247953	1.86983	2.779		5.80903	7.17155	7.72323	9.14026	12.1107	9.24482		5.77288	-0.136334	-0.135827		9.02323	5.01879	4.93365	9.90334	3.38421	3.85441
0.0896413	1.92164	2.86365		5.83315	7.44288	7.77281	9.02222	12.1036	9.22965		5.61098	-0.135549	-0.136086		8.97434	5.11056	4.92762	10.0151	3.24505	3.71864
0.148533	1.9707	2.93618		5.85892	7.72177	7.84516	8.9184	12.1009	9.18901		5.44945	-0.134832	-0.136313		8.92025	5.11675	4.90552	10.1456	3.12185	3.59351
0.201132	2.06335	2.99803		5.88309	7.96843	7.95067	8.82744	12.0877	9.13493		5.36808	-0.134156	-0.136454		8.83515	5.06903	4.87514	10.2523	3.01498	3.45579
0.247442	2.17721	3.01204		5.92662	8.18543	8.09443	8.73723	12.069	9.06166		5.34042	-0.133613	-0.136418		8.73421	4.98951	4.81321	10.3405	2.88744	3.31698
0.287843	2.30114	2.99546		5.95951	8.39899	8.27801	8.64028	12.0338	8.992		5.34774	-0.133255	-0.136277		8.62883	4.89174	4.73412	10.3856	2.75234	3.18266
0.322826	2.4718	2.92203		5.96186	8.60234	8.47879	8.55343	12.016	8.91384		5.3736	-0.133051	-0.13625		8.52545	4.82983	4.64764	10.4033	2.65513	3.10451
0.352795	2.66602	2.81605		5.96721	8.7899	8.68004	8.47732	11.9713	8.82091		5.26616	-0.133118	-0.136377		8.42678	4.75117	4.55905	10.3725	2.5847	3.06489
0.378155	2.86666	2.65578		5.95263	9.00884	8.89545	8.38813	11.9252	8.71054		5.07965	-0.133384	-0.136728		8.33524	4.66532	4.47376	10.3114	2.53407	3.05113
0.39963	3.06487	2.46832		5.96936	9.23894	9.06651	8.29359	11.8539	8.56639		4.7787	-0.133948	-0.13736		8.25207	4.58032	4.36651	10.2348	2.49798	3.0561
0.417871	3.29978	2.27346		6.00501	9.46526	9.20316	8.211	11.7839	8.40744		4.41916	-0.134862	-0.138307		8.20528	4.49817	4.27768	10.1205	2.474	3.07114
0.433541	3.55059	2.081		6.07262	9.73166	9.26857	8.11708	11.727	8.23278		4.041	-0.136291	-0.139392		8.18392	4.46317	4.20418	9.9893	2.45753	3.09185
0.447318	3.79994	1.85828		6.15652	9.98701	9.28651	7.99746	11.6569	8.05661		3.66492	-0.138229	-0.140425		8.11901	4.54471	4.17105	9.76545	2.44935	3.11621
0.459654	4.08637	1.6658		6.24862	10.2731	9.25021	7.85493	11.5437	7.873		3.30906	-0.140943	-0.141342		8.00043	4.77836	4.16577	9.52269	2.44597	3.16395
0.47103	4.38671	1.49919		6.29809	10.568	9.20473	7.69303	11.3957	7.69292		2.97859	-0.144683	-0.142096		7.82317	5.05558	4.17732	9.25075	2.44466	3.22507
0.481721	4.72975	1.35726		6.31785	10.8302	9.11154	7.51492	11.2322	7.50965		2.67211	-0.149323	-0.142707		7.61541	5.34838	4.19782	8.99995	2.48014	3.26621
0.454739	5.0858	1.23547		6.31969	11.0616	9.01432	7.3215	11.0415	7.32017		2.39805	-0.154946	-0.143187		7.42954	5.63681	4.22391	8.77306	2.53719	3.29455
0.405628	5.38836	1.13295		6.28795	11.2632	8.89676	7.1054	10.8172	7.12206		2.15298	-0.161418	-0.143518		7.23431	5.91156	4.22475	8.57195	2.60534	3.28982
0.344959	5.69277	1.0472		6.21489	11.4365	8.81353	6.8477	10.5675	6.92772		1.93851	-0.168827	-0.143926		7.07153	6.12418	4.20972	8.36703	2.67757	3.26455
0.279947	5.93885	0.975875		6.11815	11.5855	8.77866	6.57602	10.3131	6.74332		1.75214	-0.177186	-0.144425		6.93602	6.28882	4.18538	8.1687	2.71528	3.22748
0.215209	6.13868	0.915278		6.01221	11.6868	8.7326	6.28465	10.0534	6.57258		1.59133	-0.186524	-0.144969		6.82336	6.41638	4.15623	8.00966	2.79954	3.18459
0.153817	6.30205	0.865399		5.88272	11.7285	8.6808	5.97047	9.76333	6.40461		1.45346	-0.196768	-0.145491		6.7298	6.51529	4.12531	7.94165	2.90942	3.16368
0.0974973	6.43645	0.824775		5.74397	11.7056	8.6276	5.67766	9.45386	6.23298		1.33879	-0.207408	-0.145931		6.68103	6.59202	4.14987	7.90276	3.0307	3.15843
0.0471505	6.54775	0.791837		5.60529	11.6189	8.57666	5.39915	9.13217	6.07899		1.24113	-0.218446	-0.146248		6.66333	6.6516	4.20819	7.88468	3.18943	3.16248
0.00161967	6.59134	0.765393		5.49327	11.4938	8.52864	5.14235	8.80467	5.9426		1.08518	-0.230084	-0.146501		6.66587	6.69789	4.28632	7.8516	3.36635	3.17219
-0.0374023	6.59319	0.744324		5.4241	11.3756	8.48448	4.89785	8.49973	5.83553		0.971905	-0.242012	-0.146659		6.68221	6.77577	4.34394	7.86812	3.54607	3.20888
-0.0703886	6.56963	0.727816		5.3638	11.2182	8.46656	4.68248	8.22187	5.73876		0.962943	-0.254132	-0.146761		6.70681	6.87015	4.38824	7.91505	3.71993	3.28475
-0.097952	6.4845	0.715144		5.29178	11.016	8.46585	4.50639	7.97278	5.67757		1.02286	-0.266523	-0.146744		6.8536	6.96919	4.39379	8.00551	3.88274	3.38295
-0.120624	6.36527	0.705682		5.21414	10.8444	8.47597	4.35135	7.76447	5.64263		1.12106	-0.279145	-0.146765		7.10299	7.11011	4.3737	8.09124	4.06715	3.49121
-0.138761	6.23066	0.698789		5.13539	10.6748	8.49244	4.23924	7.59147	5.59914		1.23927	-0.291699	-0.146717		7.3451	7.22943	4.34035	8.08485	4.25728	3.60046
-0.153078	6.09266	0.693987		5.05995	10.5137	8.48848	4.18103	7.44654	5.55161		1.36468	-0.304057	-0.146441		7.57237	7.33014	4.32577	7.99334	4.44294	3.70666
-0.164008	5.91128	0.690777		4.96818	10.3888	8.47322	4.18247	7.33934	5.50555		1.48864	-0.31654	-0.145822		7.81076	7.41831	4.32555	7.85028	4.58246	3.80474
-0.172271	5.70861	0.688989		4.89168	10.2938	8.40676	4.20975	7.2351	5.44813		1.67612	-0.328704	-0.144974		8.04721	7.4923	4.30586	7.68301	4.68714	3.9191
-0.178478	5.50284	0.689941		4.8703	10.1956	8.28884	4.24102	7.13676	5.39958		1.89756	-0.204519	-0.144023		8.30154	7.59614	4.2759	7.56438	4.83785	4.01425
-0.18304	5.25629	0.6529		4.88595	10.0986	8.14345	4.30813	7.0468	5.37077		2.13076	-0.000317816	-0.142972		8.58635	7.7143	4.23994	7.51124	5.00994	4.09332
-0.186347	5.04015	0.595086		4.92437	10.0324	7.96573	4.39406	6.96449	5.34346		2.3613	0.245667	-0.141911		8.87818	7.83472	4.22938	7.50055	5.1867	4.18085
-0.188691	4.80629	0.525557		4.99548	9.96305	7.77527	4.5	6.88012	5.3314		2.58612	0.507124	-0.140877		9.16203	7.95445	4.23519	7.54689	5.35997	4.27143
-0.190358	4.52392	0.453199		5.08563	9.89274	7.56209	4.62647	6.78367	5.35563		2.79334	0.767458	-0.139928		9.48894	8.02547	4.25103	7.68374	5.52371	4.31242
-0.191495	4.22291	0.38086		5.15987	9.85146	7.39003	4.75972	6.7232	5.4153		3.0563	1.01621	-0.139099		9.85903	8.14672	4.30125	7.90033	5.70997	4.32058
-0.192164	3.87356	0.3115		5.22232	9.805	7.22777	4.89111	6.67388	5.4808		3.41361	1.24726	-0.138238		10.2393	8.29433	4.39658	8.15892	5.97333	4.30779
-0.192509	3.50995	0.246924		5.31704	9.75524	7.08032	5.00552	6.62084	5.53468		3.81495	1.45771	-0.066979		10.6107	8.45049	4.51699	8.43198	6.27387	4.33008
-0.192579	3.15283	0.189653		5.42864	9.68293	6.92512	5.09315	6.55646	5.57858		4.22719	1.64661	0.0454132		10.9932	8.60328	4.61926	8.70604	6.58497	4.37342
-0.192616	2.81281	0.136655		5.52449	9.57162	6.77254	5.16001	6.48845	5.60185		4.77428	1.81377	0.178846		11.396	8.70477	4.70666	8.96527	6.88949	4.42716
-0.192513	2.49936	0.0896666		5.60816	9.46725	6.64846	5.22265	6.42041	5.58471		5.38263	1.9598	0.319768		11.7646	8.69028	4.75339	9.20625	7.17697	4.48587
-0.19235	2.21404	0.0485032		5.6793	9.29728	6.54996	5.29162	6.32948	5.53045		6.00316	2.08655	0.459465		12.0953	8.56049	4.77262	9.39472	7.44012	4.52234
-0.190712	1.95978	0.0126292		5.73958	9.09261	6.44751	5.36175	6.2164	5.45534		6.60475	2.19605	0.592466		12.3868	8.36392	4.7738	9.54314	7.67794	4.54258
-0.189422	1.73781	-0.0183956		5.79136	8.9	6.37042	5.4302	6.09448	5.38351		7.09595	2.29019	0.715609		12.6737	8.17568	4.76473	9.63136	7.88979	4.55276
-0.188411	1.58968	-0.0451602		5.83582	8.77339	6.31007	5.4954	5.9846	5.31638		7.4244	2.37079	0.827383		12.9132	8.00237	4.74876	9.70804	8.07636	4.55546
-0.187476	1.49742	-0.0682267		5.87315	8.71868	6.26322	5.56624	5.89924	5.25506		7.63665	2.43952	0.927155		13.1139	7.88637	4.7568	9.77336	8.2406	4.57719
-0.186517	1.4426	-0.0880261		5.90441	8.71238	6.20734	5.63856	5.85873	5.19997		7.76712	2.49785	1.01525		13.2516	7.85312	4.77954	9.8276	8.41535	4.63376
-0.185661	1.41355	-0.104909		5.90983	8.73697	6.12489	5.70895	5.84924	5.15166		7.84056	2.54683	1.09231		13.344	7.87316	4.81055	9.89994	8.59145	4.75648
-0.184846	1.40202	-0.0807019		5.91975	8.78013	6.02926	5.78503	5.85894	5.12282		7.87508	2.58775	1.15921		13.3727	7.96767	4.84317	9.95471	8.69004	4.9162
-0.184165	1.40198	-0.031794		5.93206	8.83335	5.95138	5.86262	5.88039	5.10648		7.88386	2.62249	1.21675		13.3313	8.10487	4.90478	9.93766	8.7344	5.06853
-0.183565	1.45841	0.0304369		5.94448	8.88985	5.88792	5.91448	5.93379	5.12516		7.80589	2.65209	1.26581		13.2175	8.26301	4.92664	9.90625	8.74397	5.20975
-0.182963	1.54644	0.136823		5.95622	8.94498	5.83621	5.95998	6.02941	5.15144		7.67143	2.5413	1.30739		13.0932	8.42587	4.92379	9.89275	8.69586	5.33704
-0.182503	1.65058	0.266261		5.94699	8.97461	5.79316	5.97571	6.14785	5.19533		7.5068	2.34765	1.34232		12.9376	8.58608	4.9047	9.89282	8.61363	5.44997
-0.145111	1.71488	0.404647		5.9036	8.96131	5.75804	6.02958	6.26288	5.23391		7.33306	2.1102	1.37161		12.764	8.69593	4.87737	9.90023	8.51349	5.57366
-0.0861147	1.75016	0.542731		5.83998	8.91886	5.70746	6.12895	6.37038	5.28136		7.16126	1.85538	1.39624		12.589	8.76785	4.84517	9.94279	8.40493	5.67502
-0.0160539	1.76581	0.674722		5.76637	8.86249	5.64931	6.25134	6.49436	5.2943		6.99762	1.60035	1.41702		12.3037	8.81591	4.81129	9.97939	8.29678	5.75808
0.0579574	1.76875	0.79742		5.68961	8.77388	5.61172	6.38275	6.6234	5.32337		6.84627	1.35586	1.4346		11.9295	8.8038	4.77667	10.0092	8.19349	5.82614
0.131266	1.76583	0.908948		5.61502	8.66778	5.58795	6.49098	6.73695	5.37436		6.63685	1.12864	1.44952		11.5442	8.75447	4.74391	10.0327	8.1345	5.90573
0.200974	1.75884	1.00902		5.54341	8.53087	5.57563	6.55821	6.83738	5.43746		6.39829	0.922285	1.39169		11.1692	8.68389	4.65953	10.0511	8.14015	5.98821
0.265444	1.75034	1.09796		5.47561	8.35633	5.57055	6.58547	6.94992	5.53063		6.15547	0.732856	1.29073		10.7854	8.64317	4.57315	10.0921	8.18322	6.09454
0.323869	1.74416	1.178		5.41442	8.16482	5.56956	6.6078	7.06526	5.65162		5.77643	0.567266	1.16686		10.442	8.66607	4.4892	10.1461	8.28555	6.18675
0.375923	1.73723	1.24821		5.31676	7.96978	5.57206	6.65018	7.17748	5.78585		5.32984	0.424504	1.03389		10.1094	8.68602	4.40919	10.1204	8.38526	6.26522
0.421735	1.73446	1.30946		5.19951	7.7826	5.53209	6.69136	7.29616	5.92175		4.8621	0.302272	0.900748		9.76769	8.70327	4.33592	10.0159	8.51453	6.33248
0.461602	1.73603	1.36279		5.054	7.6075	5.46807	6.7184	7.414	6.06532		4.40303	0.198596	0.773075		9.43229	8.76168	4.26997	9.86492	8.65686	6.36795
0.495891	1.73955	1.40913		4.87623	7.4464	5.36729	6.73579	7.52436	6.22092		3.96789	0.111475	0.65433		9.11572	8.83873	4.23793	9.66306	8.7999	6.40436
0.525217	1.6995	1.44939		4.68511	7.32784	5.24997	6.72334	7.62705	6.36535		3.56715	0.0389485	0.546215		8.7652	8.92678	4.2559	9.38112	8.90009	6.43981
0.550242	1.6334	1.48443		4.49198	7.21508	5.08271	6.70469	7.69532	6.48374		3.20907	-0.0206223	0.44664		8.37822	8.93422	4.30531	9.03213	8.93589	6.47121
0.571312	1.55477	1.51495		4.3071	7.08662	4.89211	6.69459	7.73924	6.56733		2.89484	-0.0687552	0.358868		7.98358	8.93268	4.34582	8.68469	8.92979	6.50022
0.589097	1.51988	1.5416		4.04972	6.95402	4.69428	6.68992	7.77831	6.62609		2.61729	-0.107029	0.28222		7.63063	8.92727	4.37817	8.35298	8.89767	6.47882
0.604006	1.51478	1.52636		3.75714	6.82266	4.49944	6.68839	7.82538	6.70655		2.38094	-0.136752	0.215662		7.26085	8.92178	4.43281	8.0452	8.88605	6.42673
0.616425	1.52957	1.48577		3.4549	6.67635	4.3154	6.67725	7.85112	6.80998		2.18223	-0.159463	0.158379		6.86522	8.91559	4.49826	7.76666	8.88778	6.35856
0.626787	1.50967	1.43124		3.18103	6.49941	4.1249	6.66092	7.86213	6.92303		2.01757	-0.176817	0.109428		6.50022	8.90795	4.5677	7.54618	8.8978	6.28247
0.635345	1.46955	1.33199		2.95815	6.30977	3.93686	6.64202	7.86305	7.04982		1.88616	-0.0535729	0.0678503		6.1687	8.89801	4.63671	7.37263	8.91259	6.20465
0.64243	1.41744	1.20925		2.79832	6.11893	3.75901	6.62232	7.86977	7.20633		1.78367	0.152826	0.0327432		5.90444	8.88834	4.70251	7.26263	8.92976	6.15287
0.611131	1.36234	1.07723		2.6848	5.91083	3.57317	6.63704	7.8924	7.38788		1.70307	0.40305	0.00327382		5.72268	8.83567	4.76239	7.19802	8.91223	6.14248
0.556979	1.30865	0.945151		2.60514	5.65124	3.36915	6.68459	7.91072	7.57742		1.64124	0.670577	-0.0215297		5.63165	8.75785	4.81687	7.13583	8.87226	6.18209
0.490696	1.25891	0.818918		2.57257	5.34526	3.16259	6.75072	7.93902	7.76394		1.59582	0.938106	-0.0424239		5.60045	8.62696	4.86564	7.07662	8.821	6.20251
0.419518	1.21457	0.700291		2.56937	5.02315	2.9406	6.83673	8.01044	7.9662		1.49139	1.19482	-0.0599802		5.63936	8.42476	4.90877	7.05264	8.73227	6.18766
0.348264	1.17619	0.59304		2.58539	4.72974	2.71746	6.93193	8.11853	8.19623		1.35557	1.43422	-0.0747477		5.75094	8.2296	5.0007	7.02443	8.65706	6.10462
0.279945	1.14138	0.497435		2.59118	4.4919	2.50373	7.02978	8.25669	8.41981		1.20916	1.65239	-0.0870116		5.90364	8.00524	5.12243	6.99182	8.59354	6.00544
0.21629	1.11189	0.411567		2.59031	4.29901	2.28304	7.12396	8.42028	8.64424		1.06022	1.85352	-0.0972562		6.07351	7.77209	5.22833	6.95756	8.57691	5.90036
0.158238	1.08697	0.336573		2.60777	4.19376	2.06735	7.22466	8.59365	8.83266		0.916069	2.03117	-0.105824		6.27913	7.54332	5.31981	6.89579	8.62475	5.79602
0.104529	1.06783	0.271631		2.63621	4.1482	1.86394	7.32212	8.74095	8.99144		0.781127	2.18661	-0.113109		6.46747	7.32871	5.39837	6.81941	8.71099	5.69562
0.0570046	1.0515	0.215719		2.71285	4.14122	1.67775	7.42578	8.86527	9.13701		0.657667	2.32173	-0.11913		6.63698	7.1308	5.4655	6.73592	8.8531	5.62748
0.0153824	1.03758	0.167833		2.81647	4.15874	1.53153	7.47203	8.95618	9.29618		0.546755	2.43842	-0.124132		6.82243	6.95174	5.5226	6.59599	9.0242	5.53406
-0.0206817	1.02592	0.126999		2.93261	4.19189	1.45958	7.4688	9.03575	9.48042		0.448441	2.53855	-0.128383		7.03757	6.79382	5.571	6.42571	9.20624	5.42875
-0.0518781	1.01612	0.0923679		3.07327	4.23266	1.43791	7.44714	9.07998	9.68628		0.365153	2.62399	-0.132067		7.26005	6.65456	5.61188	6.24362	9.4214	5.34332
-0.0789121	1.00794	0.0629715		3.22334	4.25237	1.44871	7.42658	9.09979	9.88432		0.292573	2.69638	-0.132306		7.47863	6.53291	5.64856	6.06186	9.64787	5.27471
-0.102175	1.00106	0.0381716		3.37294	4.25829	1.4794	7.43039	9.10241	10.055		0.229778	2.75744	-0.132543		7.65666	6.46765	5.67823	5.91564	9.8729	5.19476
-0.122145	0.947888	0.0172499		3.51591	4.25453	1.54321	7.44802	9.12029	10.2014		0.181803	2.80904	-0.132789		7.79956	6.44012	5.70309	5.79879	10.0506	5.1128
-0.139192	0.867969	0.0381288		3.67199	4.27	1.62508	7.5079	9.10892	10.3009		0.140706	2.85242	-0.132924		7.94655	6.44039	5.69623	5.68004	10.1936	5.00848
-0.153743	0.774639	0.0842755		3.80676	4.27173	1.71658	7.59292	9.06651	10.3536		0.105628	2.88882	-0.132978		8.09018	6.45681	5.66978	5.56364	10.2708	4.89457
-0.16611	0.676899	0.144287		3.92331	4.26478	1.83083	7.66716	9.00682	10.3872		0.0758263	2.91963	-0.133106		8.22468	6.48095	5.63216	5.45277	10.2692	4.78045
-0.176556	0.580527	0.210386		4.04531	4.25268	1.97733	7.7081	8.92614	10.3943		0.0505975	2.80957	-0.133407		8.34775	6.51019	5.61566	5.35124	10.1826	4.69316
-0.185448	0.491034	0.277409		4.16488	4.26197	2.15911	7.72737	8.82304	10.3723		0.0293439	2.61586	-0.13383		8.46086	6.49951	5.58518	5.26133	10.048	4.65098
-0.155898	0.408234	0.342201		4.27785	4.28608	2.35707	7.71952	8.71129	10.3071		0.0114896	2.37794	-0.134387		8.5623	6.46765	5.54808	5.18191	9.88933	4.61504
-0.103499	0.333079	0.402899		4.3819	4.29357	2.55544	7.69489	8.61076	10.2047		-0.00351061	2.12259	-0.135158		8.6512	6.41958	5.48189	5.11039	9.7566	4.60836
-0.0391312	0.263932	0.458452		4.47944	4.31468	2.74564	7.66114	8.50832	10.0828		-0.0160824	1.8671	-0.135972		8.72724	6.40656	5.37175	5.04775	9.68123	4.62226
0.030023	0.202896	0.51		4.58771	4.3937	2.94459	7.6231	8.39624	9.95233		-0.0265212	1.62217	-0.136856		8.79536	6.37419	5.23761	4.96453	9.5727	4.64701
0.0992528	0.149476	0.555682		4.6981	4.50671	3.14059	7.58445	8.28428	9.82268		-0.0352052	1.39409	-0.137786		8.85498	6.33105	5.12261	4.87193	9.48452	4.70134
0.16556	0.104998	0.59574		4.80427	4.63648	3.32732	7.5467	8.16369	9.67336		-0.0424341	1.18633	-0.138718		8.93466	6.28299	5.02449	4.77622	9.3774	4.77192
0.227165	0.0665566	0.632124		4.90307	4.77048	3.49962	7.52264	8.0428	9.50447		-0.0484608	0.99452	-0.139555		9.02445	6.23389	4.96876	4.6835	9.26295	4.84968
0.283339	0.0335154	0.663492		4.97125	4.90145	3.67752	7.50819	7.92634	9.35591		-0.0536649	0.825141	-0.140201		9.08552	6.2281	4.94199	4.56663	9.14875	4.9277
0.335276	0.00525604	0.690362		4.9964	5.02598	3.85227	7.48745	7.81747	9.22666		-0.0582612	0.677088	-0.1407		9.12567	6.20953	4.9345	4.44045	9.041	5.00232
0.381163	-0.0187894	0.71331		4.9935	5.14246	4.01784	7.47577	7.71889	9.12845		-0.0622385	0.548767	-0.141219		9.15072	6.18245	4.93943	4.28616	8.97621	5.07141
0.421317	-0.0391465	0.732795		4.99385	5.24842	4.16995	7.44757	7.60467	9.04084		-0.0658356	0.438176	-0.141603		9.10605	6.15288	4.97958	4.11991	8.97656	5.11294
0.456276	-0.0564215	0.749324		5.04009	5.36765	4.30807	7.42126	7.49702	8.94948		-0.0660895	0.343416	-0.142		8.98829	6.12341	5.04011	3.98083	9.01919	5.1111
0.486776	-0.0709948	0.763316		5.11314	5.48912	4.4967	7.40914	7.37335	8.88548		-0.0663867	0.262578	-0.142345		8.8294	6.09227	5.10862	3.86675	9.08398	5.08333
0.513355	-0.0833546	0.775015		5.20079	5.65686	4.73093	7.3949	7.19403	8.80356		-0.0669395	0.193948	-0.142775		8.62233	6.0644	5.18091	3.74351	9.16101	5.06188
0.536715	-0.0938408	0.784596		5.2932	5.82214	4.98473	7.37993	6.97462	8.68687		-0.0677694	0.135689	-0.14322		8.36378	5.99657	5.19835	3.61975	9.20558	5.04605
0.557448	-0.102732	0.792389		5.3838	5.95169	5.26128	7.36468	6.75244	8.55478		-0.0687066	0.0860538	-0.143502		8.11275	5.90657	5.17979	3.50208	9.22754	5.0344
0.576008	-0.110336	0.760178		5.47009	6.10514	5.54037	7.35026	6.55166	8.4048		-0.0697473	0.0437389	-0.14358		7.87924	5.80649	5.13945	3.39234	9.20004	5.0497
0.592775	-0.116912	0.781323		5.52666	6.21682	5.80922	7.33649	6.35937	8.24943		-0.0708183	0.00742111	-0.14344		7.63563	5.70432	5.11481	3.29223	9.10581	5.10412
0.607983	-0.122861	0.834959		5.56353	6.29755	6.08127	7.3149	6.18107	8.09662		-0.0718967	-0.0239158	-0.142936		7.39482	5.60519	5.1287	3.17595	8.97482	5.18343
0.621875	-0.128249	0.906732		5.54327	6.38059	6.3427	7.27649	6.01821	7.92556		-0.0729621	-0.0511231	-0.141929		7.19574	5.51217	5.16617	3.05268	8.79089	5.24969
0.634755	-0.133305	0.986741		5.48718	6.46155	6.58772	7.22834	5.87335	7.72451		-0.0739442	-0.0749406	-0.140506		7.03218	5.42692	5.21684	2.93027	8.58014	5.30398
0.609743	-0.0905733	1.06842		5.41166	6.53879	6.76816	7.15298	5.74515	7.47498		-0.0749353	-0.0958044	-0.138735		6.86781	5.35017	5.27362	2.81359	8.36259	5.3492
0.562395	-0.0199499	1.14761		5.30556	6.60965	6.90046	7.04013	5.63284	7.19274		-0.0758604	-0.114452	-0.136592		6.7111	5.2803	5.35949	2.70428	8.11457	5.36394
0.503555	0.0670997	1.2217		5.18478	6.67351	6.97412	6.89774	5.52154	6.87547		-0.0767389	-0.131121	-0.134278		6.59499	5.21899	5.45994	2.60512	7.82395	5.38204
0.440346	0.15925	1.28786		5.05906	6.72923	7.00856	6.71844	5.41793	6.55075		-0.0774467	-0.146102	-0.131764		6.50803	5.12378	5.56641	2.4889	7.48243	5.42629
0.37746	0.250548	1.34733		4.9371	6.77929	6.995	6.52466	5.28484	6.23488		-0.078016	-0.159366	-0.12903		6.53413	5.01133	5.69892	2.36603	7.12491	5.48432
0.317828	0.337436	1.39994		4.80042	6.79777	6.95102	6.28488	5.15119	5.95005		-0.0785192	-0.171411	-0.126142		6.59996	4.85097	5.84215	2.2442	6.77288	5.54853
0.263175	0.417825	1.44593		4.65943	6.79566	6.88963	6.00362	5.03606	5.69772		-0.0790177	-0.177219	-0.123096		6.65786	4.66736	5.98489	2.12819	6.43957	5.61293
0.214249	0.490662	1.48578		4.52238	6.80484	6.79775	5.70756	4.95024	5.45052		-0.0793767	-0.183355	-0.119929		6.70834	4.52056	6.15089	2.02076	6.1665	5.72214
0.169949	0.555613	1.51997		4.37202	6.84662	6.6694	5.4383	4.88605	5.23071		-0.0795163	-0.189844	-0.116522		6.78207	4.44366	6.29594	1.92327	5.94279	5.83268
0.131912	0.6128	1.5491		4.24129	6.85782	6.50167	5.19692	4.83763	5.03715		-0.0795691	-0.196641	-0.11295		6.89729	4.45575	6.42281	1.83614	5.7581	5.93767
0.099808	0.662551	1.57376		4.12842	6.84757	6.31637	4.98325	4.8401	4.86784		-0.0795227	-0.203687	-0.109308		7.06371	4.52143	6.50553	1.7592	5.60535	6.03546
0.0730638	0.705451	1.59439		4.05226	6.82305	6.12702	4.79603	4.84915	4.72094		-0.0793905	-0.210777	-0.105586		7.25517	4.70469	6.55621	1.6931	5.44764	6.10075
0.051038	0.789501	1.61147		4.00301	6.76703	5.96579	4.62183	4.87423	4.59432		-0.0792939	-0.217889	-0.101849		7.5143	4.99451	6.58351	1.6357	5.25444	6.14192
0.0331891	0.895769	1.6257		3.97273	6.64336	5.80708	4.45165	4.90881	4.48685		-0.0789623	-0.225103	-0.0980491		7.80365	5.33886	6.59585	1.58621	5.04973	6.16696
0.0188073	1.01143	1.63762		3.95563	6.48252	5.65669	4.30227	4.9348	4.40871		-0.0784242	-0.232124	-0.0942895		8.10061	5.70279	6.56952	1.57256	4.80994	6.15698
0.00716563	1.1281	1.64759		3.9484	6.3052	5.53895	4.17263	4.967	4.35083		-0.0778888	-0.238842	-0.090717		8.39095	6.14563	6.49326	1.61194	4.55833	6.14929
-0.00226898	1.24027	1.65588		3.94788	6.12507	5.44736	4.04982	5.00172	4.32194		-0.0774078	-0.245112	-0.0874103		8.66391	6.66405	6.36127	1.68201	4.30998	6.14338
-0.00987122	1.3448	1.58567		3.97251	5.95081	5.3541	3.92415	5.03654	4.28585		-0.0769433	-0.250727	-0.0844472		8.94442	7.16468	6.19994	1.76953	4.07278	6.16266
-0.0160483	1.44026	1.46915		4.01101	5.78763	5.2857	3.80332	5.07099	4.23467		-0.0763994	-0.25585	-0.0818206		9.22022	7.63293	6.02594	1.86339	3.85228	6.19788
-0.0210586	1.52599	1.32849		4.03387	5.63731	5.23579	3.67795	5.08975	4.1372		-0.0758768	-0.260533	-0.0795784		9.45067	8.06099	5.87986	1.95608	3.61726	6.24185
-0.0250663	1.60206	1.17876		4.02569	5.52732	5.21887	3.55495	5.09932	4.01338		-0.0753787	-0.264794	-0.077748		9.64199	8.44569	5.72985	2.04498	3.34766	6.28869
-0.0282734	1.6215	1.02973		3.97679	5.42013	5.22447	3.41642	5.09129	3.88068		-0.0748747	-0.268828	-0.076261		9.80187	8.78688	5.58374	2.10011	3.06782	6.33439
-0.0308741	1.60471	0.887456		3.88284	5.32181	5.17883	3.25065	5.07154	3.72182		-0.0744488	-0.272514	-0.0750007		9.9656	9.12989	5.42087	2.13083	2.79486	6.37817
-0.0330258	1.56577	0.755498		3.76461	5.1832	5.08014	3.07483	5.03168	3.55248		-0.0740519	-0.27587	-0.0739137		10.1227	9.4582	5.2527	2.14495	2.53672	6.41888
-0.0347698	1.51452	0.637077		3.63619	5.02239	4.95306	2.90017	4.99347	3.3843		-0.0738173	-0.278609	-0.0729942		10.2698	9.76337	5.11599	2.14805	2.30025	6.45497
-0.0361957	1.45777	0.527848		3.52929	4.85807	4.81356	2.72212	4.93344	3.22357		-0.0737108	-0.281243	-0.0722343		10.3756	10.083	5.00369	2.14412	2.08776	6.46257
-0.0373318	1.40003	0.431429		3.46136	4.64671	4.6713	2.54997	4.83654	3.08738		-0.0736882	-0.283534	-0.071655		10.4501	10.398	4.91118	2.1371	1.93368	6.42888
-0.038257	1.34414	0.347231		3.4225	4.41381	4.53403	2.37742	4.73329	2.98645		-0.0736753	-0.28502	-0.0711765		10.5006	10.6969	4.80822	2.12757	1.85964	6.34786
-0.0389949	1.29185	0.274282		3.40219	4.17804	4.38376	2.23463	4.61778	2.92522		-0.0736128	-0.285962	-0.0708343		10.5348	10.973	4.67543	2.11687	1.83785	6.23986
-0.0381038	1.24202	0.211475		3.39438	3.92535	4.2335	2.11749	4.51215	2.89226		-0.0735751	-0.28647	-0.0706222		10.5285	11.2648	4.52956	2.10588	1.84975	6.11953
-0.0373362	1.19743	0.157601		3.39561	3.67277	4.08828	2.03315	4.4172	2.87775		-0.0736025	-0.286752	-0.0705051		10.4662	11.5543	4.38056	2.09518	1.88371	5.99754
-0.036695	1.15804	0.111658		3.4018	3.45611	3.95326	1.97271	4.32081	2.8761		-0.0737405	-0.286671	-0.0704468		10.37	11.8299	4.23676	2.05632	1.9304	5.87799
-0.0361364	1.12361	0.0726101		3.43243	3.27117	3.8297	1.93042	4.22722	2.88176		-0.073947	-0.286441	-0.0704489		10.2578	12.0869	4.07469	2.00262	2.0189	5.78863
-0.0356508	1.0463	0.039531		3.49869	3.11396	3.74139	1.90058	4.1409	2.90482		-0.0740971	-0.285948	-0.0704206		10.1064	12.32	3.90691	1.941	2.12877	5.6989
-0.0352726	0.945403	0.0115616		3.58535	3.00697	3.67827	1.8817	4.06111	2.95032		-0.0742036	-0.28502	-0.0703874		9.97098	12.5299	3.74352	1.87703	2.24737	5.61274
-0.0349603	0.833974	-0.0121393		3.68047	2.93524	3.63362	1.87	3.98869	3.00836		-0.0742482	-0.28393	-0.0702857		9.76146	12.7151	3.56217	1.81431	2.36642	5.55632
-0.0347162	0.720718	-0.0321522		3.77686	2.91277	3.60333	1.87411	3.92382	3.07287		-0.0742003	-0.282709	-0.0701321		9.51345	12.8752	3.40378	1.75502	2.47926	5.519
-0.0345505	0.611274	-0.0489303		3.87082	2.9219	3.58356	1.88703	3.86685	3.13735		-0.0740975	-0.281422	-0.0699595		9.25059	13.0124	3.29612	1.70041	2.61996	5.49767
-0.0344701	0.509054	-0.0630001		3.97934	2.92814	3.57143	1.90563	3.81723	3.19949		-0.0739878	-0.280284	-0.0697234		9.01933	13.129	3.22399	1.65104	2.7367	5.43888
-0.0344296	0.41565	-0.0746114		4.09305	2.90563	3.56394	1.91549	3.77279	3.24449		-0.0738821	-0.279065	-0.0694578		8.78735	13.1871	3.17833	1.60706	2.86892	5.35909
-0.0346972	0.331611	-0.0843998		4.18271	2.89117	3.58161	1.91945	3.73569	3.27682		-0.0738853	-0.277906	-0.0691603		8.53565	13.2027	3.15035	1.56832	3.00667	5.24665
-0.0359856	0.25472	-0.0930978		4.25415	2.90852	3.61342	1.92	3.67809	3.28679		-0.074331	-0.276745	-0.0687566		8.27981	13.1919	3.13464	1.53451	3.1424	5.11778
-0.0382277	0.18663	-0.101153		4.28953	2.94637	3.67625	1.93003	3.62317	3.28233		-0.0755006	-0.275	-0.0685612		8.06413	13.0824	3.1273	1.50523	3.27	4.98407
-0.041346	0.126588	-0.109025		4.3224	2.9939	3.73326	1.95627	3.56008	3.28151		-0.0774628	-0.272265	-0.0689662		7.85273	12.8319	3.12664	1.47887	3.38853	4.85397
-0.0453596	0.0735882	-0.117323		4.33071	3.0455	3.78331	1.99193	3.49365	3.28342		-0.0805461	-0.268505	-0.0700656		7.68305	12.5003	3.13047	1.48396	3.49526	4.77761
-0.0503216	0.0268145	-0.126329		4.32325	3.09745	3.82754	2.02092	3.42833	3.28642		-0.084787	-0.263857	-0.0719337		7.51666	12.1327	3.16487	1.48065	3.59006	4.73893
-0.056308	0.0327745	-0.132923		4.32695	3.14743	3.84519	2.04461	3.35379	3.2784		-0.0899847	-0.25812	-0.0744563		7.32814	11.6774	3.24377	1.44342	3.67335	4.70072
-0.063251	0.0709343	-0.14087		4.33815	3.19404	3.84387	2.07514	3.27664	3.25049		-0.096031	-0.251415	-0.0774953		7.16471	11.1432	3.34724	1.44409	3.7459	4.66516
-0.0709464	0.126875	-0.150052		4.33286	3.23657	3.83138	2.10913	3.20163	3.21249		-0.103048	-0.243983	-0.0811057		6.99512	10.5822	3.4606	1.46849	3.81006	4.60893
-0.0794202	0.190744	-0.160327		4.31766	3.27371	3.78958	2.1435	3.13077	3.16856		-0.111077	-0.235866	-0.0850473		6.88803	10.0282	3.60496	1.50675	3.90204	4.54213
-0.0885546	0.258154	-0.171632		4.29712	3.33282	3.73185	2.17757	3.06602	3.12279		-0.119998	-0.227139	-0.0894249		6.85474	9.50204	3.73415	1.58204	4.00647	4.47154
-0.0982714	0.322818	-0.18379		4.27429	3.37729	3.66925	2.19873	3.00746	3.06581		-0.129564	-0.217755	-0.0940337		6.89796	9.01405	3.87712	1.70527	4.11428	4.40156
-0.108512	0.382362	-0.196622		4.22875	3.41274	3.60512	2.21018	2.95579	3.00343		-0.139481	-0.207892	-0.0989853		6.98826	8.57195	4.04944	1.88213	4.21963	4.33493
-0.11922	0.435569	-0.210051		4.17089	3.43949	3.56402	2.23809	2.92241	2.96638		-0.149847	-0.19767	-0.104081		7.07419	8.13551	4.23175	2.08511	4.31897	4.27324
-0.130463	0.482066	-0.223942		4.10689	3.45963	3.5391	2.28714	2.91601	2.95983		-0.160656	-0.187223	-0.109544		7.18502	7.71942	4.44108	2.29587	4.41032	4.19439
-0.142196	0.521888	-0.238136		4.04154	3.47683	3.52539	2.37003	2.91437	2.9852		-0.0992526	-0.176635	-0.115425		7.30582	7.33505	4.63082	2.50256	4.49135	4.10836
-0.154302	0.555181	-0.252444		4.00038	3.4899	3.49735	2.55174	2.96521	3.05546		0.00446235	-0.165825	-0.12159		7.42776	6.94498	4.829	2.69792	4.56213	4.02172
-0.166515	0.582215	-0.266891		3.95453	3.52496	3.48434	2.83248	3.16186	3.1638		0.129638	-0.154855	-0.128048		7.54523	6.5679	5.02434	2.8779	4.58911	3.93763
-0.178817	0.603517	-0.281674		3.92929	3.57334	3.48064	3.21022	3.47873	3.29183		0.26231	-0.143736	-0.134627		7.68619	6.21325	5.2364	3.06939	4.58749	3.85871
-0.191256	0.619509	-0.2968		3.91805	3.65239	3.50487	3.67834	3.95939	3.46589		0.393454	-0.132392	-0.141285		7.86624	5.88901	5.44994	3.25998	4.60344	3.81022
-0.203749	0.631056	-0.312373		3.91605	3.74628	3.56753	4.19517	4.58629	3.75272		0.517525	-0.12091	-0.147949		8.0923	5.55571	5.65536	3.44307	4.66518	3.80669
-0.141782	0.638947	-0.328119		3.91907	3.84629	3.65163	4.78972	5.31595	4.17633		0.631586	-0.109084	-0.15456		8.33761	5.23087	5.84809	3.64162	4.75157	3.85439
-0.0355956	0.646109	-0.343643		3.92489	3.94587	3.74472	5.48843	6.10445	4.70634		0.734295	-0.0969286	-0.161098		8.5858	4.92511	6.02383	3.84143	4.8863	3.9577
0.0935496	0.650812	-0.358691		3.91128	4.06509	3.84016	6.25735	6.94713	5.34566		0.825223	-0.0850875	-0.167255		8.82313	4.68619	6.18147	4.03356	5.01017	4.06695
0.231373	0.653681	-0.334407		3.86447	4.19232	3.93304	7.08376	7.83875	6.092		0.904788	-0.0739342	-0.172731		9.04816	4.49931	6.32218	4.21271	5.12198	4.19815
0.368821	0.655322	-0.247929		3.79882	4.29303	4.02037	7.93372	8.76127	6.89987		0.973996	-0.0636912	-0.177604		9.22311	4.353	6.44434	4.37613	5.22147	4.31445
0.500165	0.656053	-0.0874362		3.72416	4.37362	4.12245	8.82034	9.72744	7.75117		1.03369	-0.0544524	-0.181806		9.38928	4.23833	6.54941	4.52274	5.37848	4.39264
0.622273	0.608781	0.112449		3.64612	4.41404	4.22945	9.70385	10.718	8.61966		1.0847	-0.0462289	-0.18544		9.54167	4.14838	6.61251	4.6814	5.60287	4.46937
0.733376	0.580942	0.328655		3.56994	4.42782	4.33499	10.606	11.7326	9.50173		1.12805	-0.0390041	-0.188702		9.6811	4.03755	6.61896	4.84088	5.85745	4.54048
0.832765	0.56655	0.584321		3.47745	4.42251	4.4562	11.5618	12.7826	10.4067		1.16469	-0.0327031	-0.191523		9.77673	3.87516	6.56198	4.9941	6.12126	4.6775
0.920616	0.56143	0.853798		3.37798	4.4052	4.58276	12.5683	13.824	11.3663		1.19554	-0.0272538	-0.193994		9.83992	3.68732	6.49527	5.2233	6.34421	4.87315
0.997471	0.56247	1.15909		3.27923	4.35675	4.68447	13.6902	14.9033	12.3843		1.22134	-0.0225926	-0.195901		9.87885	3.45301	6.4253	5.49041	6.53209	5.12109
1.06416	0.567369	1.47382		3.18358	4.29083	4.76786	14.9173	15.9868	13.4735		1.24289	-0.018633	-0.197589		9.87303	3.20032	6.35626	5.76996	6.72545	5.41513
1.12158	0.574587	1.78098		3.09548	4.21674	4.81359	16.2278	17.09	14.6006		1.26072	-0.0152806	-0.198955		9.80718	2.94425	6.29072	6.04429	6.91403	5.77134
1.17071	0.58301	2.10885		2.99359	4.14068	4.83378	17.593	18.2221	15.7297		1.27542	-0.0124517	-0.200309		9.67859	2.69693	6.22904	6.30575	7.12707	6.22439
1.21268	0.589964	2.43578		2.88649	4.06661	4.83797	19.0035	19.4263	16.8909		1.28733	-0.0100886	-0.201362		9.48635	2.46898	6.17212	6.51954	7.3464	6.74373
1.2485	0.596882	2.74826		2.78134	3.99692	4.83129	20.4395	20.6496	18.1014		1.22422	-0.00811609	-0.201954		9.2602	2.26199	6.09381	6.74874	7.59581	7.30572
1.27884	0.651096	3.03831		2.66115	3.93295	4.81807	21.8771	21.8837	19.3693		1.11668	-0.00647295	-0.20235		9.02454	2.07562	5.97777	7.00844	7.85351	7.94307
1.30425	0.732572	3.30188		2.53597	3.87527	4.8022	23.2547	23.1483	20.6455		0.985924	-0.00511559	-0.202429		8.7595	1.9101	5.84185	7.21865	8.13947	8.62373
1.32561	0.827944	3.53769		2.41296	3.82297	4.78467	24.5938	24.3911	21.9248		0.846226	-0.00399929	-0.202338		8.4879	1.76468	5.70123	7.41654	8.43211	9.30268
1.34365	0.928075	3.74618		2.29653	3.77805	4.76684	25.8985	25.6942	23.2567		0.706862	-0.00309212	-0.202093		8.16333	1.63802	5.53399	7.59803	8.68108	9.97557
1.35879	1.02696	3.9288		2.19006	3.71376	4.74958	27.2065	27.0179	24.656		0.573634	-0.00235328	-0.20182		7.79017	1.52851	5.35688	7.73244	8.8921	10.6161
1.29721	1.12105	4.08741		2.09367	3.64005	4.71058	28.5293	28.374	26.0631		0.449864	-0.001757	-0.201549		7.37356	1.4361	5.15432	7.83252	9.10582	11.2569
1.19018	1.20806	4.22433		2.0077	3.56356	4.66027	29.8401	29.7181	27.4679		0.337282	-0.00127692	-0.201386		6.94522	1.35705	4.91561	7.90682	9.3476	11.8954
1.05924	1.28694	4.34182		1.93191	3.48857	4.58307	31.1216	31.0238	28.7985		0.233725	-0.000896306	-0.201269		6.52864	1.28972	4.66633	8.0194	9.77394	12.5046
0.918892	1.35739	4.40343		1.86485	3.41771	4.49316	32.3855	32.3238	30.0776		0.142305	-0.000604283	-0.201145		6.10704	1.23431	4.39139	8.15121	10.3334	13.0697
0.778459	1.4196	4.38893		1.80764	3.35142	4.41949	33.5968	33.6254	31.3356		0.0626104	-0.000380572	-0.201		5.7002	1.18743	4.11287	8.28948	10.954	13.6307
0.643941	1.47401	4.28877		1.7143	3.29158	4.35978	34.7003	34.8746	32.5664		-0.00622773	-0.000215949	-0.200838		5.31864	1.14788	3.81515	8.42477	11.6564	14.1893
0.518913	1.52133	4.13906		1.60293	3.21218	4.28855	35.6658	35.9844	33.7135		-0.0651726	-0.000103763	-0.200752		4.96884	1.11462	3.51888	8.55334	12.4143	14.7454
0.405077	1.51469	3.96456		1.46338	3.12465	4.21289	36.5048	36.9095	34.7699		-0.115437	-3.06894e-05	-0.200602		4.62345	1.08841	3.20844	8.64344	13.1391	15.3239
0.300108	1.4745	3.7434		1.31208	3.0106	4.11639	37.2264	37.6672	35.7502		-0.158189	0	-0.200461		4.26635	1.06645	2.90229	8.73321	13.7779	15.9393
0.207348	1.41473	3.54057		1.15983	2.88476	3.98899	37.8772	38.2499	36.59		-0.194853	0	-0.200228		3.88702	1.04807	2.61182	8.81987	14.299	16.5753
0.126805	1.34584	3.32014		1.01432	2.75585	3.82567	38.4224	38.6714	37.2654		-0.225293	-0.000326488	-0.199691		3.50983	1.03104	2.3435	8.90089	14.7974	17.1989
0.0579485	1.27482	3.09732		0.879422	2.60612	3.64675	38.8546	39.0243	37.8215		-0.249887	-0.00166008	-0.198471		3.14999	1.01684	2.10046	9.00374	15.224	17.8343
6.19972e-05	1.2061	2.88292		0.756242	2.42558	3.46564	39.2325	39.2811	38.241		-0.269038	-0.00394953	-0.196457		2.81753	0.963152	1.88359	9.2023	15.6583	18.4757
-0.0478341	1.14238	2.64482		0.645635	2.2326	3.26802	39.5702	39.44	38.5302		-0.283153	-0.0072854	-0.193447		2.51418	0.886967	1.69232	9.48126	16.1471	19.0938
-0.0868324	1.087	2.40397		0.547606	2.04103	3.06909	39.9043	39.5565	38.7516		-0.292648	-0.0118705	-0.189597		2.2429	0.79991	1.52635	9.88403	16.7563	19.6694
-0.117959	1.03668	2.17234		0.461623	1.8577	2.85585	40.2429	39.6407	38.9594		-0.298014	-0.0174798	-0.185069		1.97318	0.71143	1.38356	10.4058	17.4518	20.2423
-0.142129	0.946343	1.95553		0.38772	1.68732	2.64179	40.5801	39.7126	39.2012		-0.299935	-0.0239831	-0.179838		1.71711	0.626223	1.26163	10.9513	18.1718	20.7863
-0.160207	0.835615	1.75935		0.323862	1.53228	2.43697	40.8792	39.7878	39.4654		-0.298872	-0.0312063	-0.174073		1.47953	0.545396	1.15599	11.5426	18.8426	21.2903
-0.173165	0.717233	1.58373		0.269014	1.39447	2.22559	41.1267	39.8208	39.7845		-0.295193	-0.0392819	-0.167808		1.26363	0.472445	1.06589	12.1402	19.4531	21.7
-0.181812	0.599722	1.43041		0.222143	1.27253	2.01839	41.3667	39.8783	40.1623		-0.289303	-0.048012	-0.161111		1.07171	0.406241	0.961723	12.6876	19.9984	22.033
-0.186734	0.488319	1.29834		0.182263	1.16572	1.82348	41.5107	39.9849	40.5358		-0.281615	-0.0574349	-0.15399		0.903267	0.347076	0.853144	13.2091	20.4807	22.3501
-0.188451	0.385997	1.1845		0.149335	1.04779	1.64389	41.5307	40.168	40.8646		-0.272444	-0.0673552	-0.146582		0.756983	0.294836	0.746409	13.721	20.8663	22.6424
-0.187417	0.294307	1.08886		0.121501	0.927903	1.48152	41.471	40.3637	41.1622		-0.261996	-0.0777648	-0.138847		0.631099	0.249155	0.645359	14.2063	21.1758	22.8603
-0.184063	0.213749	1.00955		0.098041	0.811866	1.33684	41.3406	40.5737	41.4269		-0.247515	-0.0886383	-0.130927		0.522425	0.209525	0.553284	14.68	21.4232	22.9506
-0.178714	0.142209	0.9448		0.0791966	0.703171	1.20938	41.1598	40.7192	41.6328		-0.232522	-0.0998582	-0.122835		0.429154	0.175371	0.471016	15.1557	21.6575	22.8833
-0.171617	0.0815294	0.892827		0.0633818	0.60369	1.09815	40.945	40.8291	41.7683		-0.217369	-0.111227	-0.114497		0.35072	0.146101	0.397537	15.6156	21.8369	22.769
-0.163074	0.0308952	0.851822		0.0501378	0.514209	1.00179	40.7156	40.8886	41.7875		-0.20206	-0.122616	-0.105944		0.283994	0.121135	0.332688	16.0145	22.0462	22.5831
-0.153507	-0.0107647	0.820462		0.039068	0.434795	0.918864	40.5673	40.8838	41.7303		-0.186689	-0.134078	-0.097144		0.22988	0.0999268	0.277125	16.3589	22.2314	22.3593
-0.14297	-0.0443722	0.797297		0.0298312	0.366084	0.847872	40.4513	40.8793	41.601		-0.171202	-0.145833	-0.0881493		0.185342	0.0819757	0.228892	16.6271	22.4279	22.1457
-0.128636	-0.0707614	0.781121		0.0221358	0.306227	0.788268	40.3716	40.7971	41.3686		-0.15535	-0.157791	-0.0789803		0.148995	0.0668285	0.188424	16.8639	22.6217	21.9457
-0.114058	-0.0905942	0.732633		0.0157335	0.254462	0.737659	40.2728	40.633	41.0539		-0.13866	-0.169832	-0.0697909		0.118403	0.0540822	0.154815	17.0998	22.8408	21.7393
-0.0999459	-0.105381	0.665958		0.0104137	0.209967	0.69573	40.2003	40.4115	40.7423		-0.12216	-0.181794	-0.0609833		0.0927166	0.0433825	0.126082	17.3228	23.0249	21.4908
-0.0867245	-0.116424	0.592332		0.00599854	0.171921	0.660347	40.1693	40.1485	40.4172		-0.106469	-0.193226	-0.0527896		0.072417	0.03442	0.102749	17.53	23.1477	21.2025
-0.0746161	-0.124642	0.517919		0.00233794	0.139531	0.62968	40.1322	39.8831	40.1094		-0.0919631	-0.203869	-0.0453278		0.0554323	0.0269273	0.0829414	17.6897	23.0862	20.9235
-0.0637237	-0.130702	0.446575		0.00105925	0.112064	0.603947	40.0482	39.5659	39.8521		-0.0788144	-0.21332	-0.0386418		0.041247	0.0206741	0.0673075	17.8129	22.9089	20.6626
-0.0540588	-0.135164	0.379039		0	0.0898683	0.561348	39.9385	39.181	39.6782		-0.0670776	-0.22135	-0.032722		0.0294191	0.0154636	0.0541039	17.9367	22.6673	20.3762
-0.0455689	-0.136532	0.316665		0	0.0711478	0.509306	39.7937	38.7706	39.576		-0.056718	-0.228257	-0.0275411		0.0207911	0.0111279	0.0441068	18.0569	22.398	20.061
-0.0381797	-0.137506	0.261796		0	0.0564209	0.454441	39.702	38.3351	39.5748		-0.0476602	-0.234304	-0.0230382		0.0148314	0.049413	0.0356943	18.1675	22.1233	19.7405
-0.03179	-0.138133	0.211157		0	0.0440502	0.40035	39.6577	37.967	39.7049		-0.039787	-0.239717	-0.0191568		0.0110934	0.112801	0.0286324	18.2685	21.8925	19.3833
-0.0263252	-0.138549	0.168018		0	0.0336819	0.349254	39.6359	37.6439	39.8728		-0.0330386	-0.244191	-0.0158376		0.00798308	0.18924	0.0227172	18.3302	21.6951	18.9473
-0.0216783	-0.138757	0.130194		0	0.0260295	0.301531	39.6521	37.3345	40.0946		-0.0272824	-0.247782	-0.0130248		0.00539831	0.270621	0.017772	18.3636	21.6016	18.4309
-0.0177523	-0.138802	0.0973153		0	0.020652	0.257946	39.7354	37.2021	40.3559		-0.0224027	-0.250703	-0.0106494		0.00325278	0.353348	0.0136449	18.404	21.5022	17.8865
-0.0144489	-0.138806	0.0705197		0	0.0161564	0.219698	39.8693	37.1989	40.6438		-0.0182893	-0.11706	-0.0086605		0.00147374	0.432121	0.0102059	18.4485	21.4028	17.2768
-0.0116809	-0.138779	0.0474148		0	0.0124045	0.185743	40.1204	37.3385	40.9733		-0.0148413	0.0966988	-0.00699392		0	0.505072	0.00734443	18.4335	21.2345	16.6521
-0.00937294	-0.138599	0.0275374		0	0.00927813	0.156813	40.5151	37.6005	41.3272		-0.0119641	0.351596	-0.00560235		0	0.571276	0.00496644	18.3821	21.032	16.0186
-0.00746026	-0.136405	0.0105038		0	0.0318096	0.131586	41.041	37.9402	41.7066		-0.00956682	0.621671	-0.00445218		0	0.630441	0.00299256	18.2267	20.7468	15.4319
-0.00588379	-0.134544	-0.0040386		0	0.0694748	0.109751	41.5819	38.403	42.0348		-0.0075831	0.889537	-0.00350004		0	0.682681	0.00135584	17.9805	20.317	14.947
-0.00458506	-0.133038	-0.0164003		0	0.115032	0.0918611	42.0862	38.8872	42.3022		-0.00595197	1.14429	-0.00272009		0	0.728362	0	17.6898	19.8137	14.5247
-0.00352145	-0.131764	-0.026882		0	0.163605	0.076529	42.5672	39.285	42.5592		-0.00461655	1.38024	-0.0020831		0	0.767992	0	17.3269	19.321	14.1819
-0.00266003	-0.130741	-0.0357322		0	0.212009	0.0634515	43.0292	39.6244	42.7881		-0.00352742	1.59474	-0.00156979		0	0.802146	0	16.961	18.8559	13.9016
-0.00196868	-0.082477	-0.0431488		0	0.259273	0.0523426	43.3904	39.9245	42.9116		-0.00264659	1.78652	-0.00115455		0	0.831416	0	16.5507	18.4648	13.6738
-0.00142041	-0.00663536	-0.0493484		0	0.303043	0.0429396	43.6482	40.0758	42.9886		-0.00194227	1.95592	-0.000828327		0	0.856382	0	16.1022	18.1355	13.4191
-0.000990257	0.0831447	-0.0545337		0	0.367899	0.0350054	43.8888	40.088	42.9944		-0.00138569	2.10435	-0.000569613		0	0.87759	0	15.6476	17.859	13.1358
-0.000660216	0.177908	-0.0588821		0	0.443224	0.0283288	44.0275	40.0534	42.9302		-0.000956678	2.23383	-0.000370114		0	0.895541	0	15.2081	17.7322	12.8713
-0.000415404	0.271791	-0.0625828		0	0.52192	0.0227241	44.062	39.9124	42.8122		-0.000619843	2.34579	-0.000224521		0	0.910689	0	14.7689	17.6717	12.6255
-0.000239096	0.361031	-0.0657386		0	0.59939	0.0180295	43.9948	39.6994	42.6281		-0.000368708	2.44167	-0.000120327		0	0.923435	0	14.4072	17.616	12.4292
-0.000112494	0.443428	-0.068476		0	0.672804	0.0141048	43.8173	39.4252	42.3692		-0.000185301	2.52321	-5.33846e-05		0	0.934135	0	14.051	17.6048	12.2232
-3.71183e-05	0.518056	-0.0708132		0	0.74056	0.0108293	43.5354	39.0965	42.0886		-6.29036e-05	2.59238	-1.44935e-05		0	0.943097	0	13.7146	17.5484	12.0187
0	0.584693	-0.0728563		0	0.801893	0.00809996	43.1759	38.7519	41.782		0	2.65108	0		0	0.95059	0	13.4027	17.4672	11.8485
0	0.643477	-0.0731		0	0.856595	0.00582892	42.7968	38.4111	41.4841		0	2.70099	0		0.0300501	0.956843	0	13.1192	17.3371	11.708
0	0.695057	-0.073386		0	0.904819	0.00394162	42.3955	38.0485	41.2021		0	2.74367	0		0.0776694	0.962054	0.0276461	12.8664	17.2197	11.6172
0	0.740088	-0.0735571		0	0.946934	0.00237505	42.009	37.6877	40.9311		0	2.78037	0		0.134286	0.966389	0.0714558	12.6148	17.0802	11.6084
0	0.779212	-0.0735118		0	0.983431	0.00107606	41.6157	37.3171	40.6381		0	2.81246	0		0.194141	0.969992	0.123543	12.4046	16.9375	11.6498
0	0.81318	-0.0731927		0	1.01486	0	41.2126	36.9844	40.3561		0	2.70473	0		0.253489	0.972983	0.17861	12.1996	16.8298	11.7217
0	0.842722	-0.0725315		0	1.04177	0	40.8306	36.6516	40.1183		0	2.51435	0		0.31	0.975463	0.23321	11.9765	16.7133	11.8353
0	0.86835	-0.0715017		0	1.06471	0	40.5251	36.3313	39.9059		0	2.28086	0		0.362334	0.977517	0.2852	11.7525	16.5961	11.9699
0	0.890611	-0.0701359		0	1.08418	0	40.3114	36.0969	39.6515		0	2.03057	0		0.409829	0.977517	0.333347	11.5086	16.4835	12.1349
0	0.909963	-0.0684662		0	1.10066	0	40.1777	35.9357	39.3806		0	1.78104	0		0.452273	0.977517	0.377042	11.2914	16.3063	12.3379
0	0.926926	-0.0665478		0	1.11456	0	40.0199	35.8169	39.1144		0	1.54336	0		0.48975	0.935629	0.416091	11.1013	16.0616	12.5336

## Sheet: Figure_5
Pearson correlation feature selective cells							Pearson correlation non-feature selective cells
Baseline			Stimulus window				Baseline			Stimulus window
Attention towards preferred feature	Attention away preferred feature	Attention towards vision	Attention towards preferred feature	Attention away preferred feature	Attention towards vision		Attention orientation	Attention frequency	Attention vision	Attention orientation	Attention frequency	Attention towards vision
-0.00660439	0.299806	0.20588	0.118474	0.162874	0.189265		0	0	0	-0.0472869	-0.0501559	0.0840327
0.116335	0.229526	0.0789673	-0.0932808	-0.0735211	-0.20841		-0.135416	-0.286239	0.211302	-0.181309	-0.173672	-0.135461
0.0909206	0.253283	0.291241	0.0640741	0.0633508	0.469147		-0.110025	0.0404852	-0.103077	0.270398	0.212224	-0.148107
0.246905	-0.0470099	0.137826	0.108028	-0.074277	0.10562		-0.0422858	0.0639144	-0.0213989	-0.0286386	0.110149	-0.0627482
-0.00745275	0.0202131	0.0781659	0.0103746	0.0713509	-0.0460789		-0.125211	-0.0127882	0.122531	-0.151705	0.483301	0.511123
0	0	0	-0.130843	-0.0718882	-0.158179		-0.192043	-0.27062	0.0963951	-0.199716	-0.0519649	0.235242
0	0	0	0.0514637	-0.0178832	0.0899159		0	0	0	0.0226879	0.0314016	0.430331
-0.0261172	-0.0587459	0.0794886	0.142176	0.208452	0.0749827		0	0	0	0.190455	-0.0906878	0.114356
0.0403535	-0.118847	-0.369897	0.095912	0.256489	0.174654		-0.0273365	0.164777	0.0207154	0.0163399	-0.293559	0.146867
0.102004	-0.0908968	0.133963	0.316267	0.236582	0.162723		0.542507	0.199926	0.177034	-0.0365695	-0.00410398	0.160595
0.0281598	-0.27969	-0.199693	0.254944	-0.107437	-0.0438253		0.0420069	0.179148	-0.193954	0.306959	0.326583	0.263745
0.00820885	0.113345	0.160052	0.0321258	0.193135	-0.0139702		-0.00992914	0.127368	0.0799789	0.074616	0.305662	0.0711101
0.000752638	-0.27628	0.208709	0.253951	0.077763	-0.0587332		-0.0107609	-0.0815435	0.0876104	0.0134379	-0.0534228	-0.09426
0.0696652	0.100341	0.0214266	0.228139	-0.0963099	0.0190191		0.194693	-0.00230023	0.0525737	0.0116514	-0.0430223	-0.0611586
-0.210274	0.290842	-0.263098	0.0309633	-0.125718	0.0616115		0.161218	0.0481441	0.150178	0.115625	-0.127564	0.0368889
0.220826	0.258051	0.355995	0.165889	0.192218	0.26919		-0.29557	-0.229563	0.0822746	-0.101834	-0.0313076	-0.139743
-0.175055	-0.163207	-0.0211503	-0.0569398	0.101982	0.200617		0.164347	0.0780865	0.283727	0.0389593	-0.0866216	0.275493
-0.205945	0.117395	-0.0650919	0.0186471	-0.104926	-0.174544		-0.0419276	-0.260984	-0.387384	-0.104001	0.0244262	0.131015
0.167338	0.162145	0.157438	0.233108	0.273053	0.132852		0.0422059	-0.212898	0.010631	-0.045316	-0.299202	0.0192232
-0.0705832	-0.166013	0.0389544	0.0778091	-0.137797	0.209607		0.0641441	0.0641512	0.0077059	0.0205445	0.155195	0.0650934
0.513082	0.466282	0.34509	0.229163	0.0464958	0.257183		-0.392946	0.0435828	0.181865	0.0102476	0.153272	0.222626
0.076759	0.280955	0.216508	0.0761054	-0.0390886	-0.106256		0.203295	-0.0214549	-0.0872982	-0.125377	-0.0288293	-0.0425551
0.0267233	-0.349662	-0.280573	-0.159294	-0.0831563	-0.178836		0.0397585	0.0113952	0.155484	0.169643	-0.225561	-0.00146434
-0.0419571	-0.365943	-0.0758628	0.100788	-0.274632	0.180784		-0.119401	-0.0681895	-0.134622	0.103326	0.244383	0.242329
0.138533	0.217474	0.208435	0.129934	0.0501717	0.254514		-0.0767921	-0.0327069	0.0146433	-0.30809	0.200922	0.210266
0.42483	-0.127992	-0.35986	0.113735	0.21705	0.409768		0.0156291	0.0756818	0.0662774	-0.0343193	-0.202305	-0.0126769
-0.0158142	-0.00306772	-0.0316923	-0.0721608	-0.105546	-0.0840563		0.148081	0.237529	0.0949799	-0.0853081	-0.0817678	0.050084
-0.0164264	-0.241316	0.113015	-0.135173	0.0293468	-0.0772218		0.190674	-0.203431	-0.0123519	0.375042	-0.2906	0.251194
0	0	0	0.1232	-0.219511	0.414228		0	0	0	0.226743	0.0509354	-0.0312333
0.0190175	0.0989335	0.038891	0.160623	0.00750231	-0.0755681		-0.0767547	0.0716265	-0.148226	0.662386	0.269345	-0.0395316
-0.134075	0.0566159	-0.129886	0.282108	0.173978	0.235959		0.0679047	0.102349	0.219263	-0.155064	0.000301868	0.104957
0	0	0	0.0587547	0.0163864	0.0822838		0.260863	0.23201	-0.0509167	-0.0973053	0.126961	0.0385613
0.152	0.166502	-0.392824	0.284871	-0.22199	0.137154		0.117035	-0.00987736	0.113345	0.0272055	-0.0219489	0.009055
0.0810197	0.0289399	0.23813	0.0639848	-0.0131186	0.139819		0.305762	0.0621352	0.200795	0.303633	0.137136	0.153739
0.175223	0.0185876	0.260451	0.282309	0.0325041	-0.0176225		0.0265802	0.0960977	0.145587	0.02337	0.0348851	-0.0942612
-0.041477	0.0285876	0.0167763	-0.0696488	0.0915041	0.122802		0.00265802	0.0376243	0.309486	0.034347	-0.126227	0.0240912
-0.253795	-0.0362738	0.600948	0.158162	0.013135	-0.14678		-0.0465802	-0.129415	0.255369	-0.0870018	-0.0416489	0.0309175
0.340146	0.0338621	0.0338621	0.00871635	0.335504	0.335504		0.0375802	0.118084	-0.137932	0.033237	0.120685	-0.124036
0.0340199	-0.108591	-0.108591	-0.0128448	0.182121	0.182121		-0.0265802	0.395731	0.0976685	0.023137	0.0756613	-0.0259787
-0.0152593	-0.0375928	-0.0375928	0.0973365	0.0535702	0.0535702		-0.0232366	0.139748	0.279488	-0.02337	0.378362	0.0151859
0.0895686	0.0653216	0.0653216	0.0131545	-0.121972	-0.121972		0.050163	0.347023	0.0949024	0.0370018	0.302898	-0.154976
-0.0627737	-0.0376956	-0.0376956	0.0222895	-0.0398483	-0.0398483		0.046583	-0.0121455	0	0.0617002	0.0238829	0.386499
-0.0585376	0.119081	0.119081	0.241632	0.0408208	0.0408208		0.0693107	0.119081	0.0364247	-0.00335374	0.0408208	0.0981184
0.0398726	-0.0978859	-0.0978859	0.0101182	-0.0195289	-0.0195289		0.335691	-0.0978859	-0.00610687	-0.0386623	-0.0195289	-0.241813
0.0246287	0.0867174	0.0867174	0.292835	0.240603	0.240603		-0.13645	0.0867174	-0.0808084	-0.196393	0.240603	0.139103
-0.0217529	-0.0849057	-0.0849057	-0.00973854	0.112006	0.112006		-0.0255365	-0.0849057	0.155754	-0.113524	0.112006	-0.0328647
0.160153	0.0538153	0.0538153	0.0436012	-0.0132707	-0.0132707		-0.0696334	0.0538153	-0.101433	-0.0687888	-0.0132707	0.0853576
-0.0566098	0.0004447	0.0004447	0.0573915	0.17397	0.17397		0.0747881	0.0004447	-0.243148	0.13585	0.17397	-0.0915785
-0.0924093	-0.0630605	-0.0630605	-0.0847635	-0.0560029	-0.0560029		0.0591272	-0.0630605	0.0447942	-0.0456445	-0.0560029	0.041075
0.00262147	-0.0414565	-0.0414565	0.249851	-0.0714968	-0.0714968		-0.173284	-0.0414565	0.157439	-0.0893269	-0.0714968	-0.128828
-0.172245	0.000374045	0.000374045	-0.18582	0.0171272	0.0171272		0.24731	0.000374045	0.0657461	0.133349	0.0171272	0.0290901
0.258103	-0.0770118	-0.0770118	0.124855	0.119181	0.119181		0.00603525	-0.0770118	0.121051	0.143719	0.119181	-0.0176872
-0.101256	0.0148771	0.0148771	0.322472	0.0816132	0.0816132		-0.0115897	0.0148771	0.0112407	0.0964835	0.0816132	-0.0183757
-0.0920655	-0.239949	0.345465	0.331662	0.0307136	0.257559		0.105355	-0.239949	0.0150273	0.10441	0.0307136	-0.0232284
0.0914554	0.00660508	0.0803496	0.0150412	0.0233583	0.0758437		-0.0956614	0.00660508	0.0973287	-0.246102	0.0233583	-0.12923
0.0472543	-0.0759701	-0.0205664	0.102813	0.120223	0.201201		-0.0842739	-0.0759701	-0.160635	-0.151125	0.120223	-0.214108
-0.0193675	0.300048	0.0546059	-0.00735304	-0.116512	-0.0124801		0.126944	0.300048	0.212267	0.248993	-0.116512	0.277777
							0.0898161		0.117975	-0.0546056		-0.190357
							-0.0914881		0.0516802	-0.103249		0.00180613
							-0.0630124		0.081338	0.0458936		0.0988052
							0.0280079		-0.0650759	-0.0503962		0.198665
							0.195805		-0.114995	0.14173		-0.108619
							0.000709661		-0.146876	-0.169197		-0.101278
							0.0149073		0.0885169	-0.017698		0.194758
							0.168923		-0.0335085	-0.0106588		-0.0595162

## Sheet: Figure_6
Rsc and Spike-Synchrony relationship feature selective cells																																		Rsc and Spike-Synchrony relationship non-feature selective cells
Attention towards prefered feature											Attention away preferred feature										Attention towards vision													Attention orientation											Attention frequency
Bin 1		Bin 2		Bin 3		Bin 4		Bin 5			Bin 1		Bin 2		Bin 3		Bin 4		Bin 5			Bin 1		Bin 2		Bin 3		Bin 4		Bin 5				Bin 1		Bin 2		Bin 3		Bin 4		Bin 5			Bin 1		Bin 2		Bin 3
Spike-count correlation	Spike-Synchrony	Spike-count correlation	Spike-Synchrony	Spike-count correlation	Spike-Synchrony	Spike-count correlation	Spike-Synchrony	Spike-count correlation	Spike-Synchrony		Spike-count correlation	Spike-Synchrony	Spike-count correlation	Spike-Synchrony	Spike-count correlation	Spike-Synchrony	Spike-count correlation	Spike-Synchrony	Spike-count correlation	Spike-Synchrony		Spike-count correlation	Spike-Synchrony	Spike-count correlation	Spike-Synchrony	Spike-count correlation	Spike-Synchrony	Spike-count correlation	Spike-Synchrony	Spike-count correlation	Spike-Synchrony			Spike-count correlation	Spike-Synchrony	Spike-count correlation	Spike-Synchrony	Spike-count correlation	Spike-Synchrony	Spike-count correlation	Spike-Synchrony	Spike-count correlation	Spike-Synchrony		Spike-count correlation	Spike-Synchrony	Spike-count correlation	Spike-Synchrony	Spike-count correlation
-0.1292	6.25	-0.142073	9.375	-0.0864126	15.9711	-0.321999	18.4039	0.110223	98.7181		-0.0882935	7.50943	0.13325	8.37118	0.253745	11.4928	0.288178	32.8211	-0.24657	90.8135		0.179295	7.42071	0.314273	8	-0.0174125	9.97923	-0.257577	22.0022	0.121698	67.157			0.148277	13.557	0.0679737	17.0983	-0.104781	21.8101	-0.00735279	30.8201	-0.0457959	85.7811		0.144612	26.323	0.109369	26.5439	0.0346874
0.0217186	9.19222	0.149822	9.33008	0.0635206	26.3029	0.263338	35.9114	0.168417	52.5572		-0.183671	6.47245	0.0287652	9.37228	0.123734	15.9849	-0.166139	18.4167	0.193658	49.2264		-0.165359	10.9467	-0.1	13.2969	0.00536025	22.737	-0.266955	32.8185	0.0214281	38.1732			-0.209657	0	-0.275647	15.2577	0.1277	17.9581	0.0891883	22.3397	-0.159435	33.8254		-0.193339	0	0.170057	14.6613	0.14555
0.0261927	6.30321	-0.18154	11.2955	0.275536	12.4013	0.169474	13.4188	-0.110672	20.5327		0.333229	4.89009	0.0637681	7.6673	0.0107633	11.1722	0.169988	20.7474	-0.139113	22.8819		-0.0566723	9.13218	0.0234926	9.52933	-0.00772431	11.5911	0.214248	15.8174	0.256041	16.6082			0.140625	3.32632	0.169862	4.54708	-0.13259	4.7155	0.158074	4.75525	0.215753	9.23799		0.080998	5.58493	0.0823177	6.61236	0.0183319
0.155957	32.6335	0.0860887	39.0065	0.140519	44.7088	0.08101	48.1468	0.0637213	59.7604		-0.170128	10.3085	0.00495625	17.9946	0.0234075	25.9318	0.283757	30.1094	0.132681	30.4795		-0.124649	25.7239	0.0533859	26.9411	0.159428	33.2563	-0.081293	34.571	-0.0525743	45.7112			-0.149093	2.34747	0.113318	3.44828	0.0776117	5.74713	0.1791	6.84793	0.00465525	32.9282		0.0804013	5.12487	0.141186	6.13322	0.0874871
-0.116873	16.2777	0.0239108	31.0541	0.172489	36.2063	-0.306045	41.6473	0.421202	81.68		0.0409073	32.0601	0.0647295	32.5025	-0.115764	32.8581	0.426588	37.943	0.146773	61.3675		0.173161	19.6408	-0.0333954	25.1352	0.0408949	33.7262	0.154722	43.393	0.199646	46.3994			-0.247781	19.7339	0.0379659	24.5819	0.00925382	29.2043	-0.330245	34.8551	0.117043	38.1882		-0.339316	23.2539	-0.415039	23.4512	-0.318859
-0.0246218	2.91488	0.126398	4.47126	0.0926482	9.90662	0.547938	44.4764	0.17278	55.4314		0.0192414	0	0.294174	0.183644	0.103616	6.41883	0.0899843	6.61535	-0.0446026	6.71799		0.0530007	0.19078	-0.324329	0.812047	0.0488692	2.46895	0.163689	3.2575	0.334687	6.0845			-0.0387013	5.27321	-0.146002	5.89206	-0.216126	10.6677	0.0943842	13.1738	0.0168469	18.8876		-0.0845079	6.24363	-0.101158	9.11462	-0.0202252
0.127571	5.71429	0.166224	6.43997	-0.0979602	8.52146	-0.0798259	10.5448	0.235428	51.4286		-0.213923	2.06271	0.0847173	6.26604	0.339296	6.44812	-0.0919887	10.4167	-0.0482016	12.2858		0.244181	6.10515	0.03747	7.42574	0.121084	12.7772	0.0634113	16.326	-0.0456816	17.1207			-0.12168	6.45684	0.137911	7.03586	-0.188915	7.62858	0.200141	12.4784	0.17753	19.3397		-0.220401	7.5233	-0.0405796	11.7513	-0.195314
0.0572866	11.5594	0.176513	13.775	0.148061	14.8552	0.00874782	16.0937	0.171564	17.3302		0.0953305	14.6619	0.122531	16.6934	0.0265605	17.317	-0.137685	17.7374	0.152874	22.4433		-0.176919	11.4	-0.0540772	13.4922	-0.049359	16.4556	0.170755	19.9258	0.0489635	22.1784			0.304105	11.0564	0.0675737	15.3004	0.00337925	15.8644	0.134402	19.2867	0.00367954	22.1275		-0.191915	5.86295	-0.0775555	7.61024	-0.230095
-0.0246218	14.2565	0.0292455	18.7274	0.0344828	22.9805	0.066899	29.8613	0.138965	46.4846		0.119063	9.86329	0.0146988	24.072	-0.0258598	33.1282	-0.11123	33.8516	0.14799	55.1077		0.241372	11.7015	-0.263746	19.506	0.114451	21.3587	0.424833	25.5472	0.156551	49.8674			-0.0111449	17.0912	-0.0644018	22.8618	0.161563	23.6944	0.218384	28.1623	0.124766	28.4099		-0.133215	14.5175	-0.0359403	19.7129	0.0210658
-0.0380447	12.196	0.0620023	12.9394	0.0579249	16.3076	0.262871	21.141	0.126834	59.5467		0.135093	10.9116	0.0906341	14.468	0.0545971	17.1111	0.00653861	18.877	0.11264	70.3204		0.111355	9.56493	0.161044	17.5032	0.0944617	18.8319	0.209732	20.1251	-0.0090271	66.8474			0.370278	18.7731	0.138002	27.1567	-0.00804448	36.9124	-0.0980171	38.0178	0.145794	42.4133		0.0914834	15.4949	0.051912	18.2079	0.0329214
-0.0693788	0.178471	0.174813	3.22581	-0.225255	6.27314	-0.0407863	16.9783	0.288661	21.5162		-0.118863	1.34906	0.106926	7.1284	0.0828185	12.4098	0.0713672	16.8905	0.0389845	18.383		-0.173787	8.51335	0.165927	9.09091	0.207882	11.3531	-0.0950378	28.6794	0.0368881	32.3606			0.0601571	14.276	-0.151446	15.0422	-0.0832529	23.8022	0.154369	33.6622	0.286151	36.3213		0.201837	21.735	0.0679946	24.6865	0.172356
-0.135588	1.66976	-0.0312202	13.1304	0.156357	15.441	-0.0523705	25.4731	-0.303767	65.6705		-0.113858	4.15269	0.168858	11.8584	-0.0851179	19.6734	0.387431	20.7754	0.112779	28.3298		-0.0339067	4.37303	-0.105505	6.92456	0.095011	15.1151	-0.154712	19.4573	0.00603686	26.3145			0.21514	30.0422	0.0373881	36.1293	-0.0100329	43.6059	0.159071	55.6056	0.171738	61.9607		-0.0231337	30.1849	0.0660288	39.2655	0.0496679
-0.107066	8.80466	0.153748	9.24767	-0.0890114	9.75477	0.432639	40.4306	0.415182	72.0052		0.136632	2.2048	0.0797318	3.2882	-0.233835	5.45455	0.0239897	11.7582	0.0790398	16.3252		-0.00708051	7.43294	-0.0736091	7.64926	-0.0239046	8.00502	-0.0142226	13.1055	0.245599	14.6764			0.122919	18.431	0.158959	19.7684	0.204447	20.4368	-0.00166583	24.1827	0.270892	29.6898		0.222116	18.25	-0.225275	21.7491	-0.0187187
-0.0451946	1.81818	-0.0628802	7.25864	-0.093316	7.27273	0.202777	27.4149	0.262024	49.6835		0.0597081	0	0.0299211	1.59263	0.0408918	3.02275	-0.0234437	3.07692	0.134631	4.61538		-0.126628	0.94767	-0.151401	1.94137	0.088651	5.88235	-0.154893	5.88235	0.0901992	8.85625			-0.0580697	32.6668	0.103413	36.4644	0.0914407	44.8673	0.0352364	49.0207	-0.0858968	60.1622		-0.0456548	30.9128	-0.0541299	36.9038	0.0584685
-0.00068061	6.24635	-0.210788	6.80057	0.129139	10.3572	-0.116398	11.8644	-0.054991	14.6427		0.256257	8.09887	-0.194643	8.31904	0.00505643	10.0673	-0.015034	14.8952	0.137013	16.6629		0.0180442	0.674894	0.16604	7.89348	0.0601146	7.96999	0.217717	11.8238	0.0721718	17.9488			0.234964	12.8045	0.081191	17.7475	0.156425	21.9925	0.220473	22.7079	-0.108828	24.7162		0.0322818	13.7224	-0.218818	13.8173	-0.0843232
0.294154	7.45541	0.107264	7.99231	0.238684	13.0364	-0.0457979	20.2972	-0.00294352	25.6968		-0.327553	9.0114	-0.26114	10.2041	0.144725	13.5611	-0.0482383	16.203	-0.226224	17.6261		-0.0174757	8.87938	0.310618	11.7059	0.141128	12.1576	0.0247433	17.9026	0.0297407	18.3172			-0.180226	3.95255	-0.119458	5.76923	0.0724941	7.02554	-0.271004	9.29599	-0.0173714	11.7515		-0.103952	6.05145	0.318373	6.60066	-0.214788
-0.0274895	20.9966	0.0541264	25.8601	0.014084	30.5746	0.194355	37.4473	-0.0999586	53.3678		-0.034806	18.6724	-0.102614	23.1438	-0.0671795	29.5728	-0.257309	30.9802	0.0508924	53.7318		0.127623	22.3054	0.0325228	23.6143	0.103644	25.9373	-0.00488129	30.482	0.010594	38.8106			-0.197106	13.6661	-0.0743889	35.5891	0.261622	39.5941	0.334065	41.6916	0.0730105	54.7728		0.112005	12.6025	0.0707552	14.5704	-0.140657
0.13348	11.1986	-0.0138337	20.1413	0.116702	23.0241	0.148153	24.3749	-0.0241668	51.0536		-0.0200399	14.966	0.035636	25.3006	0.143069	32.4648	0.179995	37.3206	0.111606	38.0777		0.0389946	15.7473	-0.0861755	18.4158	-0.10596	21.718	-0.169017	25.7123	0.0794138	36.1496			0.0750837	42.8934	0.0171518	49.0209	-0.0404498	65.0924	0.148731	67.9021	-0.0516404	80.2632		0.160404	47.2493	0.0735354	48.2738	0.0652139
0.106759	57.6405	0.199833	65.3331	0.0656762	67.0381	0.131396	84.2159	0.265083	102.34		0.0267541	48.4042	0.175925	70.0165	0.00993527	77.9969	0.241655	87.8739	-0.00159857	90.4779		0.0398437	55.7754	-0.00746929	59.9756	0.171377	65.8134	0.152658	85.717	0.155013	87.7381			-0.00561173	49.358	-0.0846899	56.4305	-0.195887	64.4686	-0.00688369	73.5582	0.169264	81.8649		-0.19346	38.2545	-0.0951561	54.0122	-0.132181
-0.0476224	13.9694	0.087479	15.7506	0.198393	17.674	0.187835	23.2434	0.040677	24.759		-0.0978816	13.8838	-0.0654407	18.0733	-0.132978	22.4259	0.0242477	22.4812	0.0515747	22.6205		0.0027653	19.8634	0.262437	20.2653	0.0812082	21.8452	0.0425759	21.8483	-0.00759148	31.7539			0.210895	76.8319	0.0738784	79.5557	0.151719	87.2152	0.0777547	95.4357	0.220971	107.197		0.318433	70.5736	0.0957598	84.0018	0.132116
0.147706	76.2118	-0.24005	79.7125	0.261312	80.0903	0.0434636	80.5557	0.310957	81.6965		0.212739	75.5873	0.0361534	76.891	0.435227	96.2873	0.073048	97.7521	0.0375062	102.699		0.190548	53.089	0.252155	57.5245	0.00457078	66.5478	0.00294749	77.7512	0.0584606	84.6271			-0.0430331	36.4518	0.0142915	41.7187	0.357725	58.0916	0.386793	70.0869	-0.457825	107.969		0.402224	46.924	0.306186	55.0562	0.0545064
-0.055774	6.4108	-0.0667118	13.4254	0.00920508	16.2679	-0.134829	20.2371	0.340891	28.9345		0.137785	3.41317	-0.02859	12.4661	-0.29922	20.3824	0.162205	23.412	0.0110656	38.5669		-0.294508	3.38683	-0.0869508	7.79221	-0.00740436	10.8696	0.0916946	14.7964	0.163996	30.6164			0.0315649	35.1255	-0.121041	40.7737	-0.0378244	47.9946	0.109157	49.2741	-0.187691	71.9738		0.253028	38.8646	-0.0311883	40.7203	-0.110117
-0.148906	38.3205	-0.122611	38.6177	0.0467429	40.4715	0.192844	42.9305	0.0703012	48.4067		0.0348942	32.5072	-0.206718	39.5939	-0.175908	40.576	0.0643662	42.2187	0.232063	45.2678		-0.236064	18.3907	0.0118942	33.2003	-0.365282	33.3458	0.0098842	34.516	0.00181737	36.9361			0.166305	36.5451	-0.236273	39.5906	0.00612746	45.891	0.06251	53.6338	-0.193619	60.3468		0	28.4974	-0.119413	36.0494	0.00170735
-0.000549776	8.64129	-0.0574124	25.0112	-0.0387367	30.4379	0.367983	31.9197	0.265795	48.2919		0.0189397	7.80675	-0.0646115	8.43067	-0.0442392	14.5191	-0.040986	16.0091	-0.0405003	33.0357		-0.123156	5.09856	-0.0831196	5.19422	-0.110685	17.9179	0.0558766	26.5888	-0.172273	38.2149			0.158253	8.73397	0.0684519	8.82885	0.10848	16.8559	-0.0215306	27.5371	0.0692789	38.3162		0.113882	5.15398	0.11248	10.1485	0.104996
0.101205	5.35714	0.248294	7.78691	-0.29499	8.87938	-0.0120306	21.8553	0.0458507	52.8735		0.18167	4.94093	0.16993	5.36837	-0.323962	6.90513	-0.0631135	8.02024	-0.0594454	11.477		0.0931782	5.04971	0.0434846	8.33189	-0.00245756	9.48976	0.217182	12.3574	-0.00410426	16.2814			-0.108261	33.454	-0.122992	38.6809	-0.0452489	39.3094	-0.0152029	45.5318	-0.244551	50.9595		-0.0128021	47.6322	0.237801	48.1595	0.216851
0.213912	30.9596	-0.158475	38.2844	0.124348	44.3505	-0.120831	51.0023	0.395982	72.513		0.222125	25.4376	-0.326444	35.8838	0.191606	36.7904	-0.287714	36.8868	0.187853	52.801		-0.171085	24.4484	-0.327807	32.4956	0.142829	34.5771	0.300158	38.1698	0.0646874	42.9649			0.0828267	7.05108	0.0269429	10.6458	0.0434525	18.7574	0.00959446	20.4057	-0.0275672	21.7247		0.139761	6.26831	-0.34507	8.40264	0.227274
0.351847	11.1066	0.269804	21.3732	0.328433	38.5578	-0.141261	40.6995	0.405074	41.8539		-0.246046	19.1343	0.0203158	22.4033	-0.281415	35.9992	-0.143974	40.8622	0.0268797	43.5259		-0.224298	17.2241	0.13015	25.2434	0.00178259	28.4918	0.00420451	33.643	0.153554	36.6268			-0.126825	13.7179	-0.165474	14.8823	0.017644	17.0222	0.0930641	17.7895	0.0291709	20.7692		0.0271526	4.57353	-0.00384204	9.01409	0.118438
-0.149294	4.00346	-0.232092	9.80392	-0.009457	10.3086	-0.0203537	16.3894	0.221435	22.9397		0.201872	7.03544	-0.177673	9.97805	-0.229802	10.2041	-1.28329e-17	16.2942	0.0922024	17.8795		0.169028	4.01108	0.129042	6.25	-0.248478	7.15421	0.0850138	7.17096	-0.15791	12.2272			0.093547	3.7037	-0.0904128	7.42459	0.117384	8.12007	0.239343	11.0939	-0.186261	11.1111		0.0193329	0	-0.251082	1.22434	-0.238372
-0.180907	0	0.0462886	3.57143	-0.222892	3.62793	-0.0724762	15.1726	-0.186733	35.4852		0.319438	0	-0.116226	0	-0.198718	0	-0.0482737	1.88902	0.169031	2.65643		-0.114117	0	0.547723	4.71476	0.328165	4.7619	-0.0169516	4.7619	0.274926	4.7619			0.0134979	0	-0.466833	0	-0.0442699	7.14286	0.267946	13.9687	0.289474	14.2857		-0.19016	0	0.082172	0	0.00866719
-0.129665	13.2605	0.151638	15.0471	0.241261	30.1911	0.104098	31.2453	0.0551082	34.4186		-0.0121428	16.5017	-0.0118021	21.6677	0.0866233	29.8729	-0.253606	33.6148	0.139395	39.0201		-0.143463	14.5027	0.118162	19.4441	0.192215	27.953	0.0081105	28.9444	0.134557	32.2715			0	8.94898	0.00474643	26.3055	0.0420827	27.8502	0.0155802	29.0766	0.0430033	48.1568		0.108432	5.26316	-0.143708	10.5263	0.429521
-0.102749	45.1474	0.130166	46.5313	0.083086	56.3103	0.356135	58.5747	0.437031	59.4289		-0.0239651	33.1026	0.30882	35.0812	0.0737981	41.0716	0.172229	47.4243	0.0664422	53.705		0.298849	35.1718	0.247854	36.8232	-0.10595	51.8834	0.0464593	54.9907	0.0432054	57.5494			0.206691	11.2547	-0.169637	14.7138	-0.1612	17.6717	0.0753091	20.4082	-0.149702	21.2568		0.015495	9.09195	8.19024e-18	10.8556	0.136979
-0.191739	0.276284	-0.114665	2.7027	-0.209026	2.7027	-0.1231	5.35189	0.0158509	27.8318		-0.0389705	1.65298	0.0855028	2.5264	-0.105824	5.68535	-0.0687423	7.32523	0.0652512	7.36332		-0.0338123	0.502546	0.0422442	1.1482	-0.0625	4.44444	0.011527	7.23815	0.179429	9.4645			-0.204332	17.4715	-0.176144	18.552	0.118266	27.6489	-0.0241683	33.554	0.250767	35.8602		0.183175	19.4792	0.0906345	26.4733	0.177567
0.03125	14.6346	-0.232104	16.2805	0.305619	18.0142	0.0265372	18.4359	0.175173	18.9077		-0.389495	3.08925	-0.111215	15.1656	0.176627	16.9225	-0.0533541	25.3043	0.0511945	26.1968		-0.184392	11.1049	-0.0164648	14.7401	0.202265	18.6032	0.15375	20.9644	-0.104452	27.2855			0.132951	17.3825	0.146918	21.4924	-0.145145	22.5469	0.00594565	23.6972	-0.0622501	24.5873		-0.17083	12.9636	-0.124987	22.2519	0.127527
0.108695	5.40541	-0.187717	6.08564	0.0208118	6.54216	0.274302	10.3572	0.0280816	20.1519		-0.0758679	2.77778	0.0974885	3.97612	-0.22188	8.37728	0.100221	11.0672	-0.230769	23.566		-0.0456616	9.49647	-0.0372667	11.3818	0.035972	12.0042	0.0990872	12.6642	0.165289	13.1523			0.101147	8.01002	0.0562851	12.0539	0.11637	12.7458	0.331286	17.8634	-0.0169012	20.2246		0.0549523	10.0413	0.0147793	11.1427	0.0393164
-0.0632655	18.8865	0.134932	29.2973	0.0807475	30.3915	-0.109922	41.4414	-0.124046	56.0587		0.0116523	13.3079	0.0161857	17.822	-0.00634143	22.5913	0.028087	26.408	0.0483822	36.0663		0.110691	23.2193	0.344462	35.9135	0.0705928	39.784	0.0962069	40.0829	0.164128	47.023			0.134998	5.65155	0.06251	6.7448	0.151534	7.87122	-0.214514	10.9624	0.0824762	14.8842		0.0404801	8.56067	0.0446153	9.22223	0.128925
-0.0978769	1.59309	-0.16148	8.16553	0.0899414	16.2567	0.0690802	18.3717	0.177046	29.2651		0.0116523	13.3079	0.0161857	17.822	-0.00634143	22.5913	0.028087	26.408	0.0483822	36.0663		-0.0548701	3.48557	0.0793946	11.9492	0.379815	16.239	-0.0936187	17.5165	0.119925	17.5309			0.378194	-0.57017	-0.146251	-0.212744	0.0765551	0.180773	-0.0728474	1.39874	0.101513	3.0415		-0.251974	18.7403	0.0496292	19.0501	0.0542326
0.26968	0	0.239046	0.0641499	-0.852803	8.26918	0.0414158	8.94275	0.223653	16.6667		0.0116523	13.3079	0.0161857	17.822	-0.00634143	22.5913	0.028087	26.408	0.0483822	36.0663		-0.662122	0	0.512148	0	0.0890871	0	-0.0928477	0.0208075	-0.111111	10			-0.102748	-0.961983	-0.194948	-0.146499	0.120758	-0.000563097	0.0954553	1.73719	-0.112042	1.96146		-0.187837	3.57143	-0.0967818	7.21839	0.0216963
-0.0380432	-8.33075	-0.104289	-5.48345	0.104543	-1.51743	-0.0190026	2.621	-0.0613319	60.3138		-0.094097	-17.4271	0.24692	-6.66404	0.187875	-1.40666	-0.353764	-0.381643	-0.316166	0.688334		-0.094097	-17.4271	0.24692	-6.66404	0.187875	-1.40666	-0.353764	-0.381643	-0.316166	0.688334			-0.0560592	-0.312843	-0.0218343	-0.0372786	-0.0554553	0.55722	0.0363444	1.15185	0.035243	1.16101		-0.474124	2.84301	0.315604	14.804	-0.395151
-0.12895	-2.04028	0.0579293	-1.65778	-0.0819435	-0.667939	-0.109105	-0.542487	0.00357706	-0.33399		-0.024871	-2.33577	-0.193544	-0.600746	-0.0330094	1.06387	-0.114775	1.53231	-0.202198	2.72259		-0.024871	-2.33577	-0.193544	-0.600746	-0.0330094	1.06387	-0.114775	1.53231	-0.202198	2.72259			-0.0587017	-0.538542	-0.00341384	-0.0329631	-0.119908	0.0153378	0.312208	3.9822	-0.0442382	7.79448		0.163351	0	0.0805823	2.8381	-0.268802
0.0873945	-5.36141	-0.0908511	-4.81595	-0.0841687	-2.79092	0.0465178	-2.64459	0.132665	-0.466219		0.173663	-0.239969	-0.112159	-0.187728	0.0295836	0.0610726	-0.0841102	1.7489	-0.00871617	15.8629		0.173663	-0.239969	-0.112159	-0.187728	0.0295836	0.0610726	-0.0841102	1.7489	-0.00871617	15.8629			-0.00301513	-1.32651	0.0618588	-0.979662	-0.031827	-0.800667	0.0995163	-0.519796	0.124774	0.526832		0.205413	36.1035	0.175962	37.1752	-0.071159
-0.158544	0.786822	-0.148586	2.43948	0.0563764	3.94066	0.132956	4.52417	0.130138	7.16958		0.11201	-5.26569	-0.113544	-2.81813	-0.0341734	-2.15653	0.0238528	-1.02772	-0.13908	-0.433378		0.11201	-5.26569	-0.113544	-2.81813	-0.0341734	-2.15653	0.0238528	-1.02772	-0.13908	-0.433378			-0.0215602	-2.17057	-0.0775886	0.620115	0.0566585	1.08322	0.0400675	2.05468	0.158282	6.99566		0.0677908	13.3024	0.306186	13.8074	-0.187931
0.0323363	-2.03896	0.0261934	-0.237697	-0.121809	1.44338	0.00659049	5.33153	0.0220537	17.7813		-0.0700499	-7.15488	-0.0976863	-4.1708	0.0218023	-3.99082	-0.122598	-2.78873	0.195909	-2.07107		-0.0700499	-7.15488	-0.0976863	-4.1708	0.0218023	-3.99082	-0.122598	-2.78873	0.195909	-2.07107			0.122203	-0.990409	0.00382789	-0.914719	0.0573108	0.184878	0.128435	1.62392	0.0138887	2.69151		-0.0702902	0	0.476683	4.97197	-0.17259
0.0634658	-0.972862	-0.0306803	-0.231512	-0.0213858	0.594087	0.01746	0.59671	0.0348545	0.649789		0.0963817	-1.64302	-0.190542	-0.739279	-0.0974054	-0.418823	0.108946	-0.245983	0.0407949	0.33818		0.0963817	-1.64302	-0.190542	-0.739279	-0.0974054	-0.418823	0.108946	-0.245983	0.0407949	0.33818			-0.116853	-14.27	-0.103199	-7.60882	0.0134235	-0.742389	-0.0688991	2.11894	-0.153466	6.05436
-0.255652	-2.92592	0.0317287	-2.87684	-0.0935168	-1.81778	-0.189741	-0.0444291	-0.0148733	2.17575		-0.110859	-1.07444	-0.16888	-0.912655	-0.0657242	-0.14533	-0.0341164	0.239856	0.00625604	4.26849		-0.110859	-1.07444	-0.16888	-0.912655	-0.0657242	-0.14533	-0.0341164	0.239856	0.00625604	4.26849			-0.0696256	-3.664	-0.0722265	-2.70554	-0.016144	-2.30651	-0.150854	1.09921	-0.0644593	1.63367
-0.067752	0.0265685	-0.0707396	0.291658	0.0288523	0.323673	-0.0211864	0.328915	0.181656	1.04165		-0.0334678	-1.67299	0.0751453	-0.664669	0.0215363	-0.649131	-0.0286401	-0.14644	-0.0311414	0.339582		-0.0334678	-1.67299	0.0751453	-0.664669	0.0215363	-0.649131	-0.0286401	-0.14644	-0.0311414	0.339582			-0.0189545	-6.81392	-0.0898442	-5.23992	-0.116529	-2.06355	0.00264845	-0.979492	0.197632	-0.67516
-0.0629331	-0.60725	0.184997	2.1985	0.261896	4.67703	0.146554	5.63752	-0.0977959	17.7541		0	-7.06773	-1.1593e-17	-5.2474	-0.265657	-4.47897	-0.0493098	-2.7748	-0.167411	7.24447		0	-7.06773	-1.1593e-17	-5.2474	-0.265657	-4.47897	-0.0493098	-2.7748	-0.167411	7.24447			0.0076591	-2.92163	-0.11488	-2.73881	0.0358291	-2.64712	-0.0270866	-2.56106	-0.0275204	-2.47615
-0.00583413	0.680109	0.00994966	1.28083	0.028798	1.9394	0.0540501	2.74555	0.118971	6.04519		0.0104314	9.75027	0.000969208	13.8567	-0.0102132	17.9078	0.00836311	21.1576	0.0253998	29.6394		-0.022378	9.57912	0.0365286	13.0274	0.0356211	16.3245	0.020971	20.0593	0.0456994	26.8602			-0.127404	-1.23422	-0.0339779	-0.959124	0.0157104	-0.888266	-0.182683	1.13333	-0.0125443	2.8098
																																		0.0787518	-1.25634	-0.0327104	-0.499286	0.0543851	0.305897	0.118532	2.80728	0.00761178	3.67409
																																		0.15244	-0.569725	-0.0999095	-0.174604	0.0322296	-0.0236952	0.0166609	1.11956	0.0798167	1.15972
																																		-0.119384	-1.43418	-0.137057	-0.804642	-0.108912	0.216353	-0.0219452	1.07631	-0.0179328	1.44045
																																		-0.052139	-0.294978	0.0352247	-0.214716	-0.0464308	0.1358	-0.022235	0.359458	-0.0261123	0.794552
																																		-0.0409169	-3.23319	0.0230459	-1.53496	0.0361688	0.84175	-0.0284457	0.888061	-0.0860027	5.12616
[truncated: 21 more columns]

## Sheet: Figure_7
Attention towards prefered feature											Attention away preferred feature										Attention towards vision													Attention towards prefered feature											Attention away prefered feature
Bin 1		Bin 2		Bin 3		Bin 4		Bin 5			Bin 1		Bin 2		Bin 3		Bin 4		Bin 5			Bin 1		Bin 2		Bin 3		Bin 4		Bin 5				Bin 1		Bin 2		Bin 3		Bin 4		Bin 5			Bin 1		Bin 2		Bin 3
Behavior	Firing Rate	Behavior	Firing Rate	Behavior	Firing Rate	Behavior	Firing Rate	Behavior	Firing Rate		Behavior	Firing Rate	Behavior	Firing Rate	Behavior	Firing Rate	Behavior	Firing Rate	Behavior	Firing Rate		Behavior	Firing Rate	Behavior	Firing Rate	Behavior	Firing Rate	Behavior	Firing Rate	Behavior	Firing Rate			Behavior	Spike Synchrony	Behavior	Spike Synchrony	Behavior	Spike Synchrony	Behavior	Spike Synchrony	Behavior	Spike Synchrony		Behavior	Spike-Synchrony	Behavior	Spike-Synchrony	Behavior
95.4333	2.16696	95.4333	6.60154	99.6	9.8494	97.0333	16.6056	100	31.1395		74.6	3.31955	74.6	6.96853	78.7667	10.5937	78.7667	16.7442	69.1652	30.2744		74.5	2.93536	90.5	6.66262	82.5	9.25971	82.5	14.7702	79.2692	29.3751			100	-1.16136	100	2.68804	100	2.68804	100	6.25096	100	10.8399		71.4286	-1.41868	71.4286	1.42837	85.7143
91.9077	4.20004	99.6	8.2227	99.6	11.8779	93.5077	18.4514	93.9551	30.0254		92.9333	3.96914	99.6	6.53534	86.2667	8.59274	86.2667	14.5803	91.9077	27.085		78.5	2.75722	91.8333	5.64914	85.1667	7.98403	85.1667	13.4359	98.5	23.4507			48.6	-1.39001	61	2.45877	100	2.60201	100	6.57203	100	8.30489		100	-1.16514	100	-0.366733	60
94.6	2.83556	69.6	6.94424	84.6	12.2491	96.2	18.3789	91.9349	28.8306		55.1556	3.10764	94.0444	7.50218	82.9333	11.845	82.9333	15.7228	83.8105	24.7106		93.2368	3.5718	82.7105	6.95786	77.4474	10.9154	77.4474	16.2499	88.9762	27.4174			72.7273	-0.674258	72.7273	-0.674258	72.7273	1.58306	81.8182	3.31776	77.7778	5.71406		90.9091	-0.751625	81.8182	-0.751625	90.9091
99.6	11.1886	95.2522	21.7163	95.2522	29.1998	100	42	100	58.6063		95.0545	12.5067	85.9636	23.7673	81.4182	31.0149	95.0545	41.4634	89.6	59.0155		68.0652	10.7405	94.1522	18.6787	89.8043	27.5564	76.7609	38.9468	58.5	53.4318			78.5714	0.645123	50	2.34541	71.4286	5.75982	71.4286	8.38704	100	14.174		91.6667	-1.18096	100	0.816933	66.6667
91.9077	2.78719	76.5231	6.01447	68.8308	9.96271	70.4308	13.483	63.046	23.0145		87.8353	3.82295	81.9529	9.91464	87.8353	14.6024	93.7176	19.4388	92.9333	30.6121		71.8333	3.65952	78.5	7.94502	91.8333	12.8374	71.8333	17.3949	91.8333	24.83			67.569	0.140757	80	3.30694	80	6.19855	80	8.09987	83.3333	14.6487		80	-0.246129	60	-0.246129	40
73.513	3.25226	86.5565	6.99251	77.8609	9.98629	83.8087	13.5123	63.046	21.4498		73.513	3.83355	82.2087	7.77924	86.5565	10.2797	95.2522	13.6987	95.4333	20.0911		69.9286	3.83536	88.9762	7.84891	84.2143	11.1299	88.9762	14.1651	81.1087	22.1169			71.4286	-0.857799	57.1429	-0.848777	100	3.02501	71.4286	5.41537	100	8.8371		91.6667	-0.381433	91.6667	-0.381433	83.3333
74.6	12.9237	82.9333	20.6974	70.4333	25.7418	76.2	29.928	81.3069	41.3151		80.5524	13.4617	90.0762	20.139	90.0762	25.0302	85.3143	30.0525	73.513	39.3299		72.413	12.5546	89.8043	19.6043	89.8043	24.4521	85.4565	30.3174	75.7727	41.8824			66.6667	-0.378837	88.8889	-0.378837	77.7778	-0.37678	88.8889	3.1485	85.7143	4.75375		85.7143	-0.849966	80.9524	-0.849966	90.4762
59.6	6.63492	99.6	13.105	86.2667	20.7712	81.2	26.0362	67.7519	36.4298		74.6	7.34382	87.1	13.9666	80.85	21.6807	80.85	27.3504	77.3778	40.1762		91.3571	5.30538	62.7857	13.0971	84.2143	18.2212	77.0714	26.6347	91.3571	38.5751			36.5	-0.751805	85.7143	-0.751805	76.1905	1.72121	61.9048	3.25073	80.9524	7.97473		38.4615	-1.3903	53.8462	0.452173	53.8462
80.3692	6.51288	84.2154	13.0602	76.5231	17.9655	78.1231	23.5316	71.046	32.7153		80.3692	6.44159	84.2154	13.3541	80.3692	17.2828	84.2154	21.4803	78.7667	29.687		94.5	5.60301	82.5	11.4281	74.5	16.6397	78.5	22.0399	83.6852	29.8167			73.6842	-1.16173	94.7368	0.830771	78.9474	2.83029	89.4737	5.35156	76.4706	11.2877		83.3333	-1.28122	70.8333	1.86071	70.8333
68.0211	8.35285	83.8105	17.124	46.9684	25.3298	74.8842	36.3003	100	48.9609		55.1556	10.3685	77.3778	17.2333	77.3778	22.3843	88.4889	33.1021	43.35	51.2312		82.7105	8.64109	93.2368	17.371	72.1842	22.6206	77.4474	31.178	77.4474	47.1018			70	-0.744595	70	-0.744595	80	-0.295924	100	3.24742	80	7.80454		90	-0.519293	90	-0.519293	80
72.9333	5.75732	79.6	11.827	86.2667	16.6287	87.8667	20.6753	79.5166	27.8868		87.1	3.99202	80.85	9.44381	80.85	13.8147	87.1	20.0134	86.2667	28.5596		71.8333	5.03598	65.1667	11.5565	91.8333	15.9589	98.5	21.437	91.8333	30.8753			68.9	-0.980747	80	-0.980747	70	0.903905	90	5.00728	100	11.7596		81.8182	-0.750242	90.9091	-0.750242	54.5455
69.6	8.52163	69.6	15.8511	84.6	21.5201	76.2	27.7075	76.7302	39.0301		81.9529	6.53444	81.9529	13.5368	76.0706	19.3082	64.3059	24.8873	82.9333	38.5199		93.2368	8.36868	93.2368	14.4159	82.7105	21.0223	93.2368	26.6978	83.5	39.8862			75	-0.435775	83.3333	-0.435775	83.3333	-0.435775	100	1.56178	100	4.69682		100	-0.509982	100	-0.509982	83.3333
63.8857	13.9214	63.8857	22.6922	78.1714	27.7074	94.0571	35.6181	90.546	48.4942		66.2667	11.3445	66.2667	19.426	72.9333	27.3101	59.6	34.8805	76.0706	46.809		74.9706	9.63357	92.6176	19.8091	74.9706	27.2529	86.7353	36.5887	78.5	52.0008			92.8571	-0.429679	92.8571	-0.429679	57.1429	-0.426162	85.7143	3.09098	92.8571	5.77081		100	-0.160645	100	-0.160645	100
79.6	13.6903	79.6	22.6691	86.2667	28.3925	87.8667	35.4627	84.296	46.3859		85.3143	15.7393	85.3143	22.5745	78.1714	27.3321	92.4571	33.1711	91.9077	47.0187		78.5	12.7131	98.5	20.9	71.8333	25.4166	78.5	31.6268	92.25	41.1669			72.7273	-0.801317	81.8182	-0.801317	63.6364	1.99228	72.7273	3.1907	75	7.49148		93.75	-0.60101	81.25	-0.60101	62.5
78.7667	5.01694	87.1	9.11858	78.7667	13.3217	67.8667	19.0991	78.046	29.223		82.9333	4.47527	91.2667	10.7087	74.6	15.4317	82.9333	21.2172	87.1	29.7754		82.5	4.07064	74.5	9.82263	78.5	13.9407	78.5	19.2388	85.4565	28.1596			46.89	-0.967715	93.75	0.847169	81.25	3.0243	75	5.85211	100	9.90905		64.2857	-0.729167	71.4286	-0.729167	50
76.1502	8.07931	77.4125	14.522	78.3663	19.8964	81.0792	25.8192	81.4344	36.0459		61.1385	18.6953	53.4462	36.6896	68.8308	45.2685	68.8308	55.0724	68.8308	67.8104		75.4231	21.4242	44.6538	34.273	60.0385	46.2601	44.6538	57.2034	75.4231	65.9942			86.9565	0.519842	86.9565	5.41687	91.3043	9.52133	95.6522	14.9107	85.7143	25.7988		86.3636	-1.38364	86.3636	2.46738	81.8182
76.1502	8.07931	77.4125	14.522	78.3663	19.8964	81.0792	25.8192	81.4344	36.0459		68.8308	7.28744	68.8308	14.223	68.8308	17.2336	61.1385	24.1912	54.1455	33.4318		93.5	8.70084	69.9286	13.7546	62.7857	18.1614	84.2143	23.3635	81.8333	41.0478			86.3636	-1.16402	86.3636	-1.16402	81.8182	1.91179	81.8182	3.71195	83.3333	9.65202		68.4211	-1.29465	68.4211	1.54876	63.1579
76.1502	8.07931	77.4125	14.522	78.3663	19.8964	81.0792	25.8192	81.4344	36.0459		13.8857	2.28115	28.1714	5.81659	28.1714	11.3448	56.7429	18.6713	32.9333	24.6626		27.0714	3.42173	41.3571	5.34966	27.0714	8.48365	55.6429	16.4969	48.5	26.1337			90.9091	3.5664	90.9091	8.25997	72.7273	13.0634	63.6364	16.7148	90	21.7766		73.913	1.21539	78.2609	6.07054	73.913
42.4571	11.694	42.4571	19.9177	85.3143	26.3076	58.3429	31.2243	86.3793	40.3712		42.4571	10.6595	42.4571	16.4734	85.3143	21.0014	56.7429	24.4998	82.9333	34.3116		69.9286	9.63703	84.2143	18.2402	98.5	23.6619	69.9286	30.7566	65.1667	40.249			66.6667	-0.882409	66.6667	-0.876447	75	2.48804	91.6667	3.27705	90.9091	7.63203		80.9524	-1.01004	85.7143	-0.059559	71.4286
28.1714	19.1113	71.0286	27.3399	42.4571	36.1418	72.6286	46.9259	100	54.0147		28.1714	22.1689	71.0286	29.4019	42.4571	33.6514	71.0286	39.8872	99.6	49.526		98.5	20.0191	84.2143	29.9819	41.3571	34.3974	98.5	40.5391	65.1667	50.4246			87.5	-2.12998	71.2	1.91014	75	5.8551	100	9.38124	62.5	18.8004		45.4545	0.541549	90.9091	9.70161	90.9091
74.6	4.24432	74.6	6.22053	74.6	8.23633	92.8667	12.1278	78.046	16.6774		74.6	4.23536	74.6	7.98403	74.6	9.80484	91.2667	11.976	74.6	17.0737		90.8077	4.0066	75.4231	7.99484	98.5	11.4887	98.5	13.9667	77.0714	18.8195			75	-1.28476	75	0.440819	70	2.70726	75	5.8039	100	12.0194		83.3333	-0.884749	83.3333	-0.869985	66.6667
84.2154	10.654	76.5231	17.4468	84.2154	24.4969	78.1231	31.824	75.7733	41.4916		84.2154	9.62624	76.5231	15.7833	84.2154	21.6619	76.5231	26.6682	72.3273	34.8318		90.8077	10.2326	90.8077	17.0697	83.1154	21.5941	90.8077	25.1506	78.5	34.7429			75	-0.469239	75	-0.469239	75	0.59128	56.25	3.52278	73.3333	5.70868		77.7778	-0.460298	77.7778	2.94403	66.6667
55.85	3.61092	68.35	10.9405	74.6	17.0376	100	21.8911	97.1636	32.901		55.85	4.74621	68.35	10.3686	74.6	14.3734	99.6	20.5909	93.7176	28.8968		91.3571	5.25819	91.3571	10.2413	98.5	14.9083	91.3571	21.3953	68.5	28.7091			85.7143	-0.0479483	71.4286	1.75802	100	5.12166	57.1429	9.54418	87.5	17.6287		76.1905	-0.927828	85.7143	-0.927828	90.4762
85.3143	8.77462	56.7429	17.3688	85.3143	24.2205	65.4857	30.6521	88.7603	41.9771		85.3143	6.40566	56.7429	15.1807	85.3143	21.702	63.8857	29.5085	85.3143	43.9061		74.9706	9.80368	80.8529	18.1369	86.7353	25.3774	92.6176	34.6547	92.25	44.0873			47.5	-1.47423	87.5	2.51778	87.5	4.99512	87.5	7.96949	97.1429	13.5692		82.3529	-0.400644	64.7059	-0.400644	88.2353
86.2667	1.83647	59.6	5.90495	79.6	9.94321	74.5333	14.676	76.3793	23.1345		86.2667	2.35433	59.6	5.74294	79.6	9.45691	72.9333	13.1142	72.9333	23.2479		86.7353	3.0853	86.7353	5.0534	74.9706	8.13397	86.7353	12.8706	92.6176	20.7383			84.6154	-0.499166	69.2308	-0.499166	76.9231	1.30309	92.3077	3.49285	81.8182	7.30646		66.6667	-1.57201	66.6667	2.06701	55.5556
84.2154	8.64013	91.9077	16.8816	68.8308	24.1223	81.9692	31.0744	95.3537	44.3314		84.2154	7.88646	91.9077	18.2584	68.8308	24.3565	80.3692	31.6921	78.7219	45.8801		82.5	6.12725	82.5	14.6538	74.5	24.2808	90.5	31.5719	79.9815	47.887			68.41	-0.169194	57.8	-0.169194	66.6667	-0.169194	83.3333	-0.169194	87.5	2.32582		77.7778	-1.86035	66.6667	2.11604	77.7778
81.9529	3.74169	81.9529	7.81736	87.8353	10.3415	95.3176	14.8952	100	21.3331		81.9529	2.14632	81.9529	5.31194	87.8353	7.98403	93.7176	11.4194	99.6	17.3486		87.3889	2.97529	81.8333	5.3288	87.3889	8.84434	87.3889	13.1595	54.75	20.3944			90.9091	-1.37378	90.9091	1.73684	81.8182	2.98114	81.8182	6.61025	77.7778	9.62754		76.9231	-0.545512	76.9231	-0.545512	76.9231
99.6	3.33736	87.1	6.30659	87.1	11.7628	94.95	16.1157	84.296	22.6747		99.6	3.19566	87.1	6.91431	87.1	9.98819	93.35	13.5662	80.85	20.3802		87.3889	3.53884	87.3889	5.411	76.2778	8.67466	87.3889	12.9968	80.8529	23.2603			88.8889	0.492798	77.7778	3.27176	66.6667	6.26842	100	13.356	81.25	17.5284		100	-0.16381	80	-0.16381	60
90.0762	8.80983	85.3143	18.4946	99.6	29.7077	91.6762	44.0138	83.046	64.5349		90.0762	7.30478	85.3143	17.0453	99.6	24.372	90.0762	35.309	79.6	59.2237		76.7609	10.3162	94.1522	21.7332	72.413	31.0145	89.8043	42.3984	89.4091	66.5267			60	-0.149301	80	-0.149301	90	-0.149301	80	0.2499	75	3.84271		76.9231	-1.17994	84.6154	2.59805	76.9231
59.6	6.63953	69.6	10.9923	69.6	16.49	91.2	22.6789	93.046	32.0867		89.6	4.39122	69.6	10.2772	69.6	16.4771	89.6	24.1037	89.6	32.9494		73.5	5.01763	61	11.9359	86	17.3951	98.5	21.3618	98.5	31.0664			77.7778	-0.895492	66.6667	-0.895492	66.6667	1.28035	77.7778	3.41728	87.5	9.02283		90	-0.179807	70	3.63601	100
99.6	1.21752	85.3143	4.24432	56.7429	5.88451	100	9.9472	90.546	29.7535		99.6	1.46055	85.3143	3.99202	56.7429	9.14238	99.6	15.9681	87.1	36.4425		98.5	0	98.5	3.36475	98.5	3.99202	98.5	4.79042	63.5	19.1303			90	-0.466774	70	-0.466774	70	-0.452718	70	3.52524	87.5	6.02025		75	-0.264977	66.6667	-0.264977	100
64.3059	6.35466	76.0706	11.7846	87.8353	16.166	65.9059	18.3811	73.6342	25.4494		64.3059	4.83198	76.0706	9.20871	87.8353	13.2763	64.3059	18.09	70.1882	25.258		87.9737	4.46586	87.9737	10.1978	77.4474	13.7484	82.7105	20.4429	76.2778	26.7047			62.5	-1.66849	68.75	2.05843	62.5	5.33208	97	8.60489	96.5	14.0656		80	-0.925671	50	-0.307226	70
84.6	3.95752	89.6	7.88502	79.6	12.2837	81.2	17.2029	88.7603	24.8342		84.6	3.1253	89.6	7.71797	79.6	12.5976	79.6	16.1984	85.3143	25.3566		93.7381	5.63326	79.4524	9.27586	79.4524	13.3951	84.2143	18.1708	84.8636	27.0263			58.3333	-0.878652	66.6667	-0.878652	50	2.25913	75	3.11336	81.8182	6.37619		72.7273	-0.43254	63.6364	-0.43254	63.6364
90.9043	40.553	82.2087	52.559	86.5565	57.2688	96.8522	61.7684	94.3503	71.0961		90.9043	41.2236	82.2087	50.9371	86.5565	55.9807	95.2522	61.7464	90.9043	71.4625		86	43.0175	86	52.5012	77.6667	57.9913	94.3333	62.9498	60.0385	70.3229			100	-1.89271	94.4444	-0.100051	100	1.04567	100	1.98166	93.75	4.88437
86.5565	10.516	99.6	17.7456	82.2087	24.0934	83.8087	30.679	98.6982	42.9044		86.5565	10.0184	99.6	18.0796	82.2087	23.2818	82.2087	27.7811	64.3553	38.9433		73.5	9.82149	86	18.2704	77.6667	23.4464	86	29.4496	79.2692	38.2278			95.6522	-1.12216	95.6522	-1.12216	91.3043	-0.938834	86.9565	0.66037	100	2.12578
89.6	3.12315	79.6	7.43793	69.6	14.881	81.2	17.5036	61.3793	25.0319		89.6	4.56683	79.6	10.0105	69.6	16.0825	79.6	22.024	57.9333	32.2273		90.8077	3.45685	98.5	8.59754	90.8077	13.1967	67.7308	17.7387	84.2143	29.0181			85.6875	-1.27673	90.625	-1.27673	96.875	-1.27673	100	0.269795	100	1.62929
66.2667	8.07305	82.9333	19.3184	78.7667	29.2355	84.5333	40.9624	78.046	57.1104		66.2667	7.49869	82.9333	20.2148	78.7667	29.409	82.9333	39.2939	74.6	54.4088		98.5	8.28907	81.8333	19.4235	81.8333	28.6123	81.8333	39.0866	79.2692	53.3636			90	-0.533843	93.3333	-0.533843	100	-0.533843	96.6667	0.894603	96.4286	2.96532
62.1	14.5041	78.7667	24.6076	87.1	30.7526	72.0333	36.7298	87.6614	48.1626		62.1	13.237	78.7667	21.8888	87.1	26.6148	70.4333	31.9569	84.2154	39.5121		86.5	13.4284	78.5	22.4309	78.5	27.3873	94.5	32.7593	87.3889	41.3567			93.5484	-0.846878	90.3226	-0.846878	87.0968	0.366521	96.7742	0.935653	90.625	2.77389
68.35	5.44646	68.35	9.89325	80.85	12.5859	82.45	16.0404	61.8695	21.143		68.35	3.6681	68.35	7.90386	80.85	10.6732	80.85	14.4775	58.4235	18.7438		81.8333	4.46358	70.7222	8.12961	87.3889	11.9598	87.3889	15.8859	80.8529	22.8429			88.2353	-0.253172	94.1176	-0.253172	88.2353	-0.253172	88.2353	-0.253172	100	0.929511
87.8353	3.05072	70.1882	8.86208	70.1882	13.9533	60.0235	20.3268	60.9407	29.4779		87.8353	2.80438	70.1882	7.18247	70.1882	11.6956	58.4235	17.8597	57.4947	27.4101		77.4474	4.37898	82.7105	8.08591	82.7105	12.2966	82.7105	18.042	80.8529	28.703			73.9394	-0.345985	90.9091	-0.345985	78.7879	-0.345985	87.8788	-0.345985	81.8182	0.873937
79.6	5.92036	86.2667	10.4764	66.2667	14.9977	81.2	21.1883	90.546	27.8631		79.6	4.59963	86.2667	9.3944	66.2667	13.2474	79.6	19.7665	87.1	26.9191		91.3571	5.43938	84.2143	11.0381	84.2143	15.2101	77.0714	19.0284	78.5	28.4691			92.8571	-0.123629	100	-0.123629	71.4286	-0.123629	85.7143	-0.123629	93.1034	0.712049
85.9636	11.8005	72.3273	27.2447	85.9636	36.103	78.4727	42.0748	83.9984	50.7373		85.9636	11.7627	72.3273	28.3654	85.9636	34.354	76.8727	41.2846	80.5524	51.4414		83.5	14.2476	88.5	30.0531	83.5	36.7542	88.5	43.3134	87.3889	55.4641			87.5	-0.989896	87.5	-0.544263	68.75	0.792635	100	1.29583	100	3.22437
49.6	4.77798	69.6	8.28509	89.6	12.6975	61.2	18.3696	53.046	29.7855		49.6	3.65112	69.6	8.54456	89.6	12.0881	59.6	16.8765	49.6	29.6089		73.5	4.29577	98.5	10.4196	65.1667	13.4052	73.5	17.2788	89.4091	32.6995
91.9077	8.17617	76.5231	12.892	84.2154	16.0601	93.5077	20.2689	89.7127	29.1135		91.9077	4.79979	76.5231	12.9485	84.2154	18.9823	91.9077	24.0179	86.2667	31.5701		91.8333	4.7807	78.5	11.1974	91.8333	16.9676	65.1667	20.2887	92.25	30.4346
77.8609	2.7719	82.2087	6.39189	82.2087	9.39578	88.1565	13.5811	93.9551	22.1215		77.8609	3.57341	82.2087	6.02653	82.2087	10.0402	86.5565	13.4988	90.5091	21.631		81.8333	1.8377	90.1667	5.51959	81.8333	8.33238	73.5	13.2828	76.7609	22.1886
68.35	17.9858	49.6	22.8444	62.1	26.8667	63.7	30.4539	73.6342	35.0329		74.9903	16.9723	77.2883	22.0163	77.9484	24.7816	80.2401	29.1478	78.9885	36.0836		89.7	16.9723	76.2778	22.0163	59.6111	24.7816	48.5	29.1478	54.75	36.0836
70.1882	10.7874	81.9529	21.0565	52.5412	26.6453	65.9059	32.9467	46.796	46.071		74.9903	12.9359	77.2883	19.1572	77.9484	27.4616	80.2401	34.0311	78.9885	44.9469		87.5	12.9359	70.7222	19.1572	76.2778	27.4616	54.0556	34.0311	35.3421	44.9469
74.6	3.79353	57.9333	8.23633	74.6	11.8062	76.2	14.7536	67.3317	24.8278		74.9903	0.894143	77.2883	6.06731	77.9484	8.43091	80.2401	13.1603	78.9885	26.2078		73.5	0.894143	56.8333	6.06731	73.5	8.43091	65.1667	13.1603	67.7308	26.2078
38.0615	9.98194	53.4462	17.9795	68.8308	24.2462	47.3538	29.6151	36.3793	38.5607		74.9903	7.6715	77.2883	14.6765	77.9484	21.3731	80.2401	29.0964	78.9885	40.3665		65.1667	7.6715	48.5	14.6765	73.5	21.3731	56.8333	29.0964	67.7308	40.3665
100	16.9231	100	21.7949	97.4359	25.0256	94.8718	28.1538	95	37.4													58.5366	6.97561	58.5366	12.0976	51.2195	17.6098	73.1707	26.6829	95.2381	55.4762
90.9091	20.9091	90.9091	26.1818	86.3636	29.3636	100	33.7273	100	40.3													88	8.16	76	12.4	76	16.08	72	22.16	44	29.52
95.122	22.0488	95.122	29.2683	97.561	35.3171	97.561	41.5122	92.3077	53.1795													78.5714	12.1071	76.7857	22.2143	67.8571	28.1071	78.5714	34.5	56.8966	45.0345
97.5	16.85	97.5	21.05	95	24.35	95	27.55	97.3684	34.1053													47.8261	17.913	73.913	23.4348	73.913	27.6087	76.087	32.6957	82.2222	41.6889
86.4865	2.59459	97.2973	5.89189	97.2973	8.54054	97.2973	11.4054	94.2857	16.1143													63.6364	2.90909	70.4545	7.18182	68.1818	10.1364	79.5455	13.8636	79.0698	19.814
100	1.51515	96.9697	5.27273	93.9394	8.60606	93.9394	12.4848	93.5484	21.6129													69.0476	0	64.2857	0.428571	78.5714	2.09524	78.5714	4.33333	67.4419	10.8372
94.5946	11.1892	89.1892	15.6757	100	18.8649	91.8919	22.9189	100	29.6													68.6275	10.7059	72.549	16.2353	68.6275	20.5098	74.5098	24.7843	75	33.3462
87.1795	8.76923	94.8718	12.7179	94.8718	15.5897	94.8718	19.6923	97.2973	26.2703													74.359	3.74359	74.359	8.35897	66.6667	11.2308	66.6667	15.4872	82.5	22.85
97.0588	0.705882	97.0588	4.17647	85.2941	7.58824	88.2353	12.3529	90.625	21.375													87.1795	0	76.9231	0.717949	69.2308	2.82051	69.2308	5.58974	55	13.9
100	9.07143	100	14.2143	96.4286	20	100	26.0714	88.4615	39.5385													70.5882	2.52941	73.5294	5.82353	70.5882	8.94118	64.7059	12.2941	82.8571	17.7714
90.9091	0.318182	95.4545	3.04545	90.9091	5.09091	90.9091	8.45455	100	15.7333													80.3922	0.705882	60.7843	3.21569	72.549	5.76471	78.4314	9.64706	53.8462	19.6538
97.7273	4.90909	93.1818	7.63636	88.6364	9.77273	93.1818	11.6818	95.5556	16.2222													57.1429	5.47619	78.5714	8.42857	73.8095	10	64.2857	12.2381	74.4186	15.7674
96.2963	20.2222	96.2963	25.5556	96.2963	30.7407	88.8889	35.9259	92.8571	45.2143													81.25	25.8125	81.25	33.3125	78.125	37.75	65.625	45.625	50	55.0625
97.2973	27.0811	97.2973	33.8378	86.4865	38.1622	89.1892	41.9459	100	47.9429													75.8621	22.2069	79.3103	26.8276	75.8621	31.1034	72.4138	35.931	53.3333	45.8
86.1111	5.11111	91.6667	9.05556	97.2222	12.6111	94.4444	16.3889	100	23.6471													64.7059	4	60.7843	9.21569	70.5882	13.2157	76.4706	17.6078	82.6923	29.3846
81.3953	6.55814	90.6977	13.2558	90.6977	18.6512	97.6744	25.3488	95.2381	39.3333													87.0968	7.48387	70.9677	13.9355	74.1935	19.4194	67.7419	25.7419	51.5152	36.303
91.8919	2.97297	91.8919	6.81081	94.5946	9.18919	83.7838	13.3514	94.4444	22.5													78.125	1.4375	62.5	4.625	81.25	7.5	75	10.8125	61.7647	16.3529
96.7742	14.9032	87.0968	18.1935	96.7742	20.7097	87.0968	23.2258	90.625	28.625													44.8276	13.6552	68.9655	16.7586	75.8621	19.5172	75.8621	22.2759	77.4194	28.1935
91.4286	3.14286	88.5714	6.4	85.7143	10.4571	97.1429	13.2	97.2222	21.2222													73.6842	0.526316	73.6842	2.52632	73.6842	4.42105	52.6316	7.89474	80.9524	14
97.0588	2	94.1176	4	82.3529	5.47059	94.1176	6.29412	91.4286	9.77143													64.5161	2.64516	64.5161	5.09677	80.6452	6.58065	70.9677	8.77419	63.6364	11.8182
79.3103	10.2069	62.069	17.5862	86.2069	24.1379	82.7586	29.3793	74.1935	41.0323													82.8571	11.1429	74.2857	17.2571	71.4286	23.3714	71.4286	30.6857	57.1429	45.4286
88.5714	25.0857	82.8571	31.5429	88.5714	35.7714	91.4286	41.3714	76.4706	50.0588													68	26.48	60	32.8	64	37.92	64	43.68	72	53.6
91.8919	0	89.1892	0.810811	91.8919	2.21622	89.1892	4.59459	88.5714	10.3429													72.973	0	59.4595	0	70.2703	1.56757	59.4595	3.2973	71.7949	9.94872
92.5926	2.59259	77.7778	6.81481	92.5926	10.4444	77.7778	15.037	88	22.08													70.2703	0.648649	62.1622	3.08108	83.7838	6.10811	64.8649	9.51351	74.359	16.6154
81.8182	2.42424	93.9394	6.54545	93.9394	8.90909	81.8182	11.6364	87.0968	14.4516													70.5882	0.235294	70.5882	2.35294	52.9412	4.82353	64.7059	6.47059	73.6842	10
86.1111	25.7778	75	28.6667	69.4444	30.3889	77.7778	32	82.3529	34.4118													66.6667	23.1667	80.5556	25.7222	72.2222	27.5	77.7778	29.3333	78.3784	31.5135
100	41.68	88	46.24	92	48.88	84	52.08	70.3704	57.037													67.8571	34.4286	82.1429	39.5	78.5714	43.5714	82.1429	46.8571	56.6667	50.3333
83.3333	11.8333	91.6667	16.9167	79.1667	20.0833	83.3333	23.4167	90.9091	31.9091													60	9.1	75	13.4	70	17.3	65	21.9	90.9091	32.7273
85	9.1	90	15.5	75	20.4	90	27.2	77.2727	42.7273													59.2593	11.037	74.0741	18.0741	77.7778	22.8889	77.7778	27.7037	72.4138	39.1034
81.8182	0.30303	81.8182	2.12121	90.9091	4.66667	90.9091	7.57576	87.8788	15.5152													55.1724	0	79.3103	1.10345	82.7586	3.24138	72.4138	5.03448	70.9677	11.4839
89.1892	12.973	89.1892	15.5676	89.1892	16.8108	86.4865	19.1351	81.0811	22.4324													75	10.625	81.25	14.625	65.625	16.6875	71.875	19	67.6471	22.2941
96.4286	1.64286	92.8571	3.92857	78.5714	6.64286	92.8571	10.7857	82.7586	16.4828													66.6667	0.4	50	2	60	2	60	3.4	74.1935	5.74194
82.9268	1.02439	92.6829	3.21951	80.4878	5.26829	90.2439	8.2439	97.619	12.4286													60.7843	2	64.7059	4.82353	54.902	7.33333	70.5882	11.098	55.7692	17.8077
89.6552	25.1724	89.6552	32.9655	89.6552	40.6207	82.7586	49.5862	76.6667	62													58.8235	24.8235	64.7059	34.1765	55.8824	41.7647	55.8824	48.8824	77.1429	61.8286
86.4865	1.2973	81.0811	2.64865	91.8919	4	86.4865	5.62162	84.2105	9.36842													80.5556	1.16667	83.3333	2	66.6667	3.83333	75	4.5	50	9.15789
91.6667	30.8333	94.4444	35.9722	93.0556	40.4722	94.4444	45.5556	87.5	54.6111													62.3377	19.6883	70.1299	25.4805	67.5325	29.6364	66.2338	33.6883	61.3333	41.3867
97.2222	1.11111	88.8889	4.72222	94.4444	10.6111	83.3333	21.8333	91.8919	38.9189													60.5263	0.368421	60.5263	2.94737	68.4211	9.63158	50	19.2632	76.9231	37.641
[truncated: 35 more columns]
